# Supplementary material for: A list of land plants of Parque Nacional do Caparaó, Brazil, highlights the presence of sampling gaps within this protected area
Source: Biodivers Data J. 2020 Dec 31;8:e59664. doi: 10.3897/BDJ.8.e59664 (PMC7790809; doi:10.3897/BDJ.8.e59664)
Supplement: Supplementary material 1 — List of plants occurring in the "Parque Nacional do Caparaó" providing information on the number of specimens per species in the database, presence of single records, presence of old records, origin (native vs. non-native), endemism in Brazil, species occurrence in the Atlantic Forest, Phytogeographic domain, endemism in Atlantic Forest, Threat category according to CNCFLORA, Threat category (CR, EN or VU) according to the lists of Espírito State, Threat category (CR, EN or VU) according to the lists of Minas Gerais State and species occurrence in the list of Dutra et al. 2015. No information = indicates that data is lacking for that species. [file bdj-08-e59664-s001.txt]

Groups	Families	Genera	Species	Author name	Number of specimens	Data base or herbarium code	Barcode	catalogue.number or collector me and number	The species present a single record?	The species present only old records?	The species is native to Brasil?	The species is endemic to Brazi?	The species occur in the Atlantic forest, according to Flora do Brasil 2020?	Phytogeographic domain obtained by R	The species is endemic to Atlantic Forest?	The species occur in ES and MG states according to the Flora do Brasil 2020?	Threat category according to CNCFLORA	Threat category (CR, EN or VU) according to the lists of Espírito Santo state	Threat category (CR, EN or VU) accordig to the lists of Minas Gerais state	The species occur in Dutra et al. 2015 list?
Angiosperms	Acanthaceae	Aphelandra	Aphelandra longiflora	(Lindl.) Profice	2	Reflora	VIES034099		no	no	native	non-endemic	yes	Amazon|Cerrado|Atlantic Forest	non-endemic	ES and MG	LC			yes
Angiosperms	Acanthaceae	Justicia	Justicia cydoniifolia	(Nees) Lindau	2	Jabot	RB00035805		no	no	native	endemic	yes	Atlantic Forest	endemic	ES and MG	LC			yes
Angiosperms	Acanthaceae	Mendoncia	Mendoncia puberula	Mart.	1	Reflora	HUEMG003651		yes	no	native	non-endemic	yes	Amazon|Cerrado|Atlantic Forest	non-endemic	ES and MG	not evaluated			yes
Angiosperms	Acanthaceae	Mendoncia	Mendoncia velloziana	Mart.	2	Reflora	VIES033807		no	no	native	non-endemic	yes	Atlantic Forest	endemic	ES and MG	not evaluated			yes
Angiosperms	Acanthaceae	Staurogyne	Staurogyne anigozanthus	(Nees) Kuntze	4	Jabot	RB01178268		no	no	native	endemic	yes	Atlantic Forest	endemic	ES and MG	NT	EN		yes
Angiosperms	Alstroemeriaceae	Alstroemeria	Alstroemeria cunha	Vell.	6	Reflora	ESA064558		no	no	native	endemic	yes	Cerrado|Atlantic Forest	non-endemic	ES and MG	not evaluated			yes
Angiosperms	Alstroemeriaceae	Alstroemeria	Alstroemeria fuscovinosa	Ravenna	4	Reflora	ESA064323		no	no	native	endemic	yes	Atlantic Forest	endemic	ES and MG	not evaluated		EN	yes
Angiosperms	Alstroemeriaceae	Alstroemeria	Alstroemeria inodora	Herb.	2	Reflora	MO1320367		no	no	native	non-endemic	yes	Atlantic Forest	endemic	MG	LC			yes
Angiosperms	Alstroemeriaceae	Alstroemeria	Alstroemeria isabelleana	Herb.	1	Reflora	HUEMG000196		yes	no	native	non-endemic	yes	Atlantic Forest	endemic	ES and MG	not evaluated		EN	yes
Angiosperms	Alstroemeriaceae	Alstroemeria	Alstroemeria plantaginea	Mart. ex Schult. & Schult.f.	1	Jabot	RB01312521		yes	no	native	endemic	yes	Caatinga|Cerrado|Atlantic Forest	non-endemic	MG	not evaluated		EN	no
Angiosperms	Alstroemeriaceae	Alstroemeria	Alstroemeria riedeliana	Audot.	1	Splink		MO 3031280	yes	no	native	endemic	yes	Atlantic Forest	endemic	MG	not evaluated			no
Angiosperms	Alstroemeriaceae	Bomarea	Bomarea edulis	(Tussac) Herb.	1	Reflora	ESA064327		yes	no	native	non-endemic	yes	Amazon|Caatinga|Cerrado|Atlantic Forest|Pantanal	non-endemic	ES and MG	not evaluated			yes
Angiosperms	Amaranthaceae	Hebanthe	Hebanthe eriantha	(Poir.) Pedersen	1	Jabot	RB01338613		yes	no	native	non-endemic	yes	Amazon|Cerrado|Atlantic Forest	non-endemic	ES and MG	LC			yes
Angiosperms	Amaranthaceae	Hebanthe	Hebanthe pulverulenta	Mart.	6	Reflora	HUFU00000526		no	no	native	non-endemic	yes	Cerrado|Atlantic Forest	non-endemic	ES and MG	LC	VU		yes
Angiosperms	Amaryllidaceae	Hippeastrum	Hippeastrum glaucescens	(Mart.) Herb.	12	Jabot	RB01304314		no	no	native	non-endemic	yes	Caatinga|Cerrado|Atlantic Forest	non-endemic	ES and MG	not evaluated	VU	EN	yes
Angiosperms	Amaryllidaceae	Hippeastrum	Hippeastrum morelianum	Lem.	1	Reflora	MBML052659		yes	no	native	endemic	yes	Atlantic Forest	endemic	MG	VU		EN	no
Angiosperms	Annonaceae	Annona	Annona cacans	Warm.	1	Jabot	RB01362765		yes	no	native	non-endemic	yes	Atlantic Forest	endemic	ES and MG	LC			yes
Angiosperms	Annonaceae	Annona	Annona dolabripetala	Raddi	7	Jabot	RB00042350		no	no	native	endemic	yes	Atlantic Forest	endemic	MG	not evaluated			yes
Angiosperms	Annonaceae	Annona	Annona sylvatica	A.St.-Hil.	5	Jabot	RB01234489		no	no	native	endemic	yes	Atlantic Forest|Pantanal	non-endemic	ES and MG	not evaluated			yes
Angiosperms	Annonaceae	Guatteria	Guatteria australis	A.St.-Hil.	2	Jabot	RB01063297		no	no	native	endemic	yes	Cerrado|Atlantic Forest	non-endemic	ES and MG	LC			yes
Angiosperms	Annonaceae	Guatteria	Guatteria capixabae	Lobão & J.C.Lopes	1	Jabot	RB00724861		yes	no	native	endemic	yes	Atlantic Forest	endemic	ES	not evaluated	EN		no
Angiosperms	Annonaceae	Guatteria	Guatteria ferruginea	A.St.-Hil.	1	Reflora	NY00378968		yes	yes	native	endemic	yes	Amazon|Atlantic Forest	non-endemic	ES and MG	not evaluated			yes
Angiosperms	Annonaceae	Guatteria	Guatteria pohliana	Schltdl.	3	Jabot	RB01179548		no	no	native	endemic	yes	Atlantic Forest	endemic	ES and MG	NT			yes
Angiosperms	Apiaceae	Centella	Centella asiatica	(L.) Urb.	2	Splink	BOTU028451		no	no	non-native	non-endemic	yes	Cerrado|Atlantic Forest|Pampa	non-endemic	ES and MG	not evaluated			yes
Angiosperms	Apiaceae	Eryngium	Eryngium eurycephalum	Malme	6	Reflora	CESJ22305		no	no	native	endemic	yes	Cerrado|Atlantic Forest	non-endemic	ES and MG	NT			yes
Angiosperms	Apiaceae	Eryngium	Eryngium glaziovianum	Urb.	1	Jabot	RB00439864		yes	yes	native	endemic	yes	Atlantic Forest	endemic	MG	DD			no
Angiosperms	Apiaceae	Eryngium	Eryngium horridum	Malme	4	Splink		BHCB 136065	no	no	native	non-endemic	yes	Cerrado|Atlantic Forest|Pampa	non-endemic	MG	not evaluated			no
Angiosperms	Apocynaceae	Araujia	Araujia sericifera	Brot.	1	Jabot	RB01180297		yes	no	native	non-endemic	yes	Cerrado|Atlantic Forest	non-endemic	MG	not evaluated			yes
Angiosperms	Apocynaceae	Aspidosperma	Aspidosperma parvifolium	A.DC.	1	Jabot	RB01184372		yes	no	native	endemic	yes	Atlantic Forest	endemic	ES and MG	not evaluated	VU		yes
Angiosperms	Apocynaceae	Aspidosperma	Aspidosperma polyneuron	Müll.Arg.	1	Jabot	RB01169930		yes	no	native	non-endemic	yes	Atlantic Forest	endemic	ES and MG	NT	EN		yes
Angiosperms	Apocynaceae	Ditassa	Ditassa hispida	(Vell.) Fontella	2	Reflora	ESA064328		no	no	native	non-endemic	yes	Amazon|Caatinga|Cerrado|Atlantic Forest	non-endemic	ES and MG	not evaluated			yes
Angiosperms	Apocynaceae	Ditassa	Ditassa leonii	Fontella & T.U.P.Konno	7	Jabot	RB01128363		no	no	native	endemic	yes	Atlantic Forest	endemic	ES and MG	VU		VU	yes
Angiosperms	Apocynaceae	Ditassa	Ditassa mucronata	Mart.	7	Jabot	RB01339849		no	no	native	endemic	yes	Cerrado|Atlantic Forest	non-endemic	MG	not evaluated			yes
Angiosperms	Apocynaceae	Jobinia	Jobinia lindbergii	E.Fourn.	1	Jabot	RB00051354		yes	no	native	non-endemic	yes	Caatinga|Cerrado|Atlantic Forest	non-endemic	MG	not evaluated			yes
Angiosperms	Apocynaceae	Macroditassa	Macroditassa laxa	(Malme) Fontella & de Lamare	1	Jabot	RB01180289		yes	no	native	endemic	yes	Atlantic Forest	endemic	MG	not evaluated			no
Angiosperms	Apocynaceae	Mandevilla	Mandevilla atroviolacea	(Stadelm.) Woodson	4	Jabot	RB01184355		no	no	native	endemic	yes	Cerrado|Atlantic Forest	non-endemic	ES and MG	not evaluated			yes
Angiosperms	Apocynaceae	Mandevilla	Mandevilla novocapitalis	Markgr.	1	Reflora	RB01213887		yes	no	native	endemic	no	Cerrado	non-endemic	MG	not evaluated			no
Angiosperms	Apocynaceae	Mandevilla	Mandevilla tenuifolia	(J.C.Mikan) Woodson	10	Jabot	RB01318290		no	no	native	non-endemic	yes	Amazon|Caatinga|Cerrado|Atlantic Forest	non-endemic	ES and MG	not evaluated			yes
Angiosperms	Apocynaceae	Mandevilla	Mandevilla urceolata	Markgr.	1	Jabot	RB00581260		yes	yes	native	endemic	yes	Atlantic Forest	endemic	MG	not evaluated			no
Angiosperms	Apocynaceae	Orthosia	Orthosia itatiaiensis	Malme	1	Reflora	SPF00148784		yes	no	native	endemic	yes	Atlantic Forest	endemic	ES and MG	LC			yes
Angiosperms	Apocynaceae	Orthosia	Orthosia scoparia	(Nutt.) Liede & Meve	1	Jabot	RB01180244		yes	no	native	non-endemic	yes	Atlantic Forest	endemic	ES and MG	not evaluated			yes
Angiosperms	Apocynaceae	Oxypetalum	Oxypetalum appendiculatum	Mart.	1	Jabot	RB01180215		yes	no	native	non-endemic	yes	Cerrado|Atlantic Forest	non-endemic	ES and MG	not evaluated			no
Angiosperms	Apocynaceae	Oxypetalum	Oxypetalum erectum	Mart.	2	Jabot	RB01394087		no	no	native	non-endemic	yes	Amazon|Caatinga|Cerrado|Atlantic Forest|Pampa	non-endemic	MG	not evaluated			no
Angiosperms	Apocynaceae	Oxypetalum	Oxypetalum foliosum	Mart.	1	Jabot	RB01360929		yes	no	native	endemic	yes	Cerrado|Atlantic Forest	non-endemic	MG	not evaluated			no
Angiosperms	Apocynaceae	Oxypetalum	Oxypetalum glabrum	(Decne.) Malme	2	Reflora	ESA064740		no	no	native	endemic	yes	Cerrado|Atlantic Forest	non-endemic	MG	not evaluated			yes
Angiosperms	Apocynaceae	Oxypetalum	Oxypetalum leonii	Fontella	10	Jabot	RB01128364		no	no	native	endemic	yes	Atlantic Forest	endemic	MG	EN		VU	no
Angiosperms	Apocynaceae	Oxypetalum	Oxypetalum wightianum	Hook. & Arn.	1	Reflora	ESA064832		yes	no	native	non-endemic	yes	Cerrado|Atlantic Forest	non-endemic	ES and MG	not evaluated			yes
Angiosperms	Apocynaceae	Peplonia	Peplonia macrophylla	(Malme) U.C.S.Silva & Rapini	1	Reflora	MBM149991		yes	no	native	endemic	yes	Atlantic Forest	endemic	MG	not evaluated			no
Angiosperms	Apocynaceae	Tabernaemontana	Tabernaemontana solanifolia	A.DC.	1	Jabot	RB01351966		yes	no	native	endemic	yes	Caatinga|Cerrado|Atlantic Forest	non-endemic	MG	not evaluated			yes
Angiosperms	Aquifoliaceae	Ilex	Ilex affinis	Gardner	1	Splink	VIC42428A		yes	no	native	non-endemic	yes	Amazon|Caatinga|Cerrado|Atlantic Forest	non-endemic	MG	not evaluated			yes
Angiosperms	Aquifoliaceae	Ilex	Ilex buxifolia	Gardner	1	Jabot	RB00048699		yes	yes	native	endemic	yes	Atlantic Forest	endemic	ES	not evaluated			yes
Angiosperms	Aquifoliaceae	Ilex	Ilex cerasifolia	Reissek	1	Splink	BHCB135853		yes	no	native	endemic	yes	Cerrado|Atlantic Forest	non-endemic	MG	not evaluated			no
Angiosperms	Aquifoliaceae	Ilex	Ilex dumosa	Reissek	1	Reflora	K001033800		yes	no	native	non-endemic	yes	Caatinga|Cerrado|Atlantic Forest	non-endemic	ES and MG	not evaluated			yes
Angiosperms	Aquifoliaceae	Ilex	Ilex integerrima	(Vell.) Reissek	1	Reflora	MBM145031		yes	no	native	endemic	yes	Atlantic Forest	endemic	ES	not evaluated			yes
Angiosperms	Aquifoliaceae	Ilex	Ilex theezans	Mart. ex Reissek	1	Splink	VIC42427A		yes	no	native	non-endemic	yes	Amazon|Caatinga|Cerrado|Atlantic Forest	non-endemic	ES and MG	not evaluated			yes
Angiosperms	Araceae	Anthurium	Anthurium angustifolium	Theófilo & Sakur.	1	Jabot	RB01364409		yes	no	native	endemic	yes	Atlantic Forest	endemic	ES	not evaluated	EN		yes
Angiosperms	Araceae	Anthurium	Anthurium caparaoense	Temponi, Camelo & Nadruz	4	Jabot	RB01202428		no	no	native	endemic	yes	Atlantic Forest	endemic	MG	not evaluated			no
Angiosperms	Araceae	Anthurium	Anthurium comtum	Schott	1	Jabot	RB01377956		yes	no	native	endemic	yes	Atlantic Forest	endemic	ES and MG	not evaluated			yes
Angiosperms	Araceae	Anthurium	Anthurium erythrospadix	Nadruz, Camelo & Temponi	8	Jabot	RB01377955		no	no	native	endemic	yes	Atlantic Forest	endemic	ES and MG	not evaluated			no
Angiosperms	Araceae	Anthurium	Anthurium gladiifolium	Schott	1	Jabot	RB00836178		yes	no	native	endemic	yes	Atlantic Forest	endemic	ES and MG	not evaluated			yes
Angiosperms	Araceae	Anthurium	Anthurium leonii	E.G.Gonç.	6	Jabot	RB01231044		no	no	native	endemic	yes	Atlantic Forest	endemic	MG	not evaluated		CR	no
Angiosperms	Araceae	Anthurium	Anthurium mourae	Engl.	10	Jabot	RB00470812		no	no	native	endemic	yes	Atlantic Forest	endemic	MG	not evaluated		CR	no
Angiosperms	Araceae	Anthurium	Anthurium scandens	(Aubl.) Engl.	6	Jabot	RB00662665		no	no	native	non-endemic	yes	Amazon|Caatinga|Cerrado|Atlantic Forest	non-endemic	ES and MG	not evaluated			yes
Angiosperms	Araceae	Anthurium	Anthurium solitarium	Schott	5	Jabot	RB01400547		no	no	native	endemic	yes	Amazon|Cerrado|Atlantic Forest	non-endemic	ES and MG	not evaluated			yes
Angiosperms	Araceae	Asterostigma	Asterostigma lividum	(Lodd.) Engl.	1	Jabot	RB01234995		yes	no	native	endemic	yes	Atlantic Forest	endemic	ES and MG	LC	EN		yes
Angiosperms	Araceae	Asterostigma	Asterostigma lombardii	E.G.Gonç.	3	Jabot	RB01377968		no	no	native	endemic	yes	Atlantic Forest	endemic	ES and MG	LC		EN	yes
Angiosperms	Araceae	Philodendron	Philodendron acutatum	Schott	1	Jabot	RB00475152		yes	yes	native	non-endemic	yes	Amazon|Caatinga|Cerrado|Atlantic Forest	non-endemic	ES	not evaluated			yes
Angiosperms	Araceae	Philodendron	Philodendron appendiculatum	Nadruz & Mayo	5	Jabot	RB01377959		no	no	native	endemic	yes	Atlantic Forest	endemic	ES and MG	not evaluated			yes
Angiosperms	Araceae	Philodendron	Philodendron cordatum	Kunth ex Schott	1	Jabot	RB01377948		yes	no	native	endemic	yes	Atlantic Forest	endemic	ES and MG	not evaluated			yes
Angiosperms	Araceae	Philodendron	Philodendron edmundoi	G.M.Barroso	5	Jabot	RB01377949		no	no	native	endemic	yes	Atlantic Forest	endemic	ES and MG	not evaluated			yes
Angiosperms	Araceae	Philodendron	Philodendron minarum	Engl.	4	Jabot	RB01298679		no	no	native	endemic	no	Cerrado	non-endemic	MG	not evaluated			yes
Angiosperms	Araceae	Philodendron	Philodendron oblongum	(Vell.) Kunth	1	Jabot	RB01377951		yes	no	native	endemic	yes	Amazon|Cerrado|Atlantic Forest	non-endemic	ES and MG	not evaluated			yes
Angiosperms	Araceae	Philodendron	Philodendron propinquum	Schott	3	Jabot	RB01377950		no	no	native	endemic	yes	Atlantic Forest	endemic	ES and MG	not evaluated			yes
Angiosperms	Araceae	Philodendron	Philodendron sonderianum	Schott	1	Reflora	CESJ23375		yes	no	native	endemic	yes	Atlantic Forest	endemic	MG	not evaluated			yes
Angiosperms	Araceae	Philodendron	Philodendron vargealtense	Sakur.	3	Jabot	RB01377960		no	no	native	endemic	yes	Atlantic Forest	endemic	ES and MG	LC	EN	CR	yes
Angiosperms	Araceae	Thaumatophyllum	Thaumatophyllum uliginosum	(Mayo) Sakur., Calazans & Mayo	1	Jabot	RB01093073		yes	no	native	endemic	no	Cerrado	non-endemic	MG	not evaluated			no
Angiosperms	Araceae	Xanthosoma	Xanthosoma maximilianii	Schott	1	Jabot	RB01377954		yes	no	native	endemic	yes	Caatinga|Atlantic Forest	non-endemic	MG	not evaluated			no
Angiosperms	Araliaceae	Didymopanax	Didymopanax calvus	(Cham.) Decne. & Planch.	2	Jabot	RB01182844		no	no	native	non-endemic	yes	Cerrado|Atlantic Forest	non-endemic	ES and MG	not evaluated			yes
Angiosperms	Araliaceae	Hydrocotyle	Hydrocotyle langsdorffii	DC.	2	Jabot	RB00689049		no	no	native	endemic	yes	Atlantic Forest	endemic	no	EN			no
Angiosperms	Araliaceae	Hydrocotyle	Hydrocotyle pusilla	A.Rich.	2	Jabot	RB00689088		no	no	native	non-endemic	yes	Cerrado|Atlantic Forest	non-endemic	ES and MG	LC			no
Angiosperms	Araliaceae	Hydrocotyle	Hydrocotyle quinqueradiata	(Urb.) Nery & Fiaschi	7	Reflora	ESA064389		no	no	native	endemic	yes	Cerrado|Atlantic Forest	non-endemic	ES and MG	not evaluated			no
Angiosperms	Araliaceae	Hydrocotyle	Hydrocotyle ranunculoides	L.f.	2	Jabot	RB01345139		no	no	native	non-endemic	yes	Atlantic Forest|Pantanal	non-endemic	ES and MG	not evaluated			yes
Angiosperms	Araliaceae	Oreopanax	Oreopanax capitatus	(Jacq.) Decne. & Planch.	2	Reflora	CEPEC00128890		no	no	native	non-endemic	yes	Amazon|Atlantic Forest	non-endemic	ES and MG	LC			yes
Angiosperms	Arecaceae	Euterpe	Euterpe edulis	Mart.	1	Reflora	HUEMG003311		yes	no	native	non-endemic	yes	Cerrado|Atlantic Forest	non-endemic	ES and MG	VU	VU	VU	yes
Angiosperms	Arecaceae	Geonoma	Geonoma schottiana	Mart.	2	Jabot	RB00631350		no	no	native	endemic	yes	Atlantic Forest	endemic	ES and MG	LC			yes
Angiosperms	Aristolochiaceae	Aristolochia	Aristolochia labiata	Willd.	2	Splink	CESJ23356		no	no	native	non-endemic	yes	Caatinga|Cerrado|Atlantic Forest	non-endemic	ES and MG	LC			yes
Angiosperms	Asteraceae	Achillea	Achillea millefolium	L.	1	Reflora	ESA110407		yes	no	non-native	non-endemic	yes	Cerrado|Atlantic Forest|Pampa	non-endemic	ES and MG	not evaluated			yes
Angiosperms	Asteraceae	Achyrocline	Achyrocline alata	(Kunth) DC.	2	Splink	ECT0005923		no	no	native	non-endemic	yes	Caatinga|Cerrado|Atlantic Forest|Pampa	non-endemic	MG	not evaluated			yes
Angiosperms	Asteraceae	Achyrocline	Achyrocline arrojadoana	Mattf.	1	Splink	HUFU00072223		yes	no	native	endemic	yes	Atlantic Forest	endemic	MG	not evaluated			no
Angiosperms	Asteraceae	Achyrocline	Achyrocline satureioides	(Lam.) DC.	3	Jabot	RB00790874		no	no	native	non-endemic	yes	Cerrado|Atlantic Forest|Pampa	non-endemic	ES and MG	not evaluated			yes
Angiosperms	Asteraceae	Achyrocline	Achyrocline vargasiana	DC.	1	Jabot	RB00387725		yes	yes	native	non-endemic	yes	Amazon|Caatinga|Cerrado|Atlantic Forest	non-endemic	MG	not evaluated			no
Angiosperms	Asteraceae	Adenostemma	Adenostemma involucratum	R.M.King & H.Rob.	1	Splink	HUFU00073517		yes	no	native	non-endemic	yes	Atlantic Forest	endemic	ES and MG	not evaluated			yes
Angiosperms	Asteraceae	Ageratum	Ageratum conyzoides	L.	1	Reflora	HUEMG005370		yes	no	native	non-endemic	yes	Amazon|Caatinga|Cerrado|Atlantic Forest|Pampa|Pantanal	non-endemic	ES and MG	not evaluated			yes
Angiosperms	Asteraceae	Ageratum	Ageratum fastigiatum	(Gardner) R.M.King & H.Rob.	1	Splink	HUFU00073557		yes	no	native	non-endemic	no	Amazon|Caatinga|Cerrado	non-endemic	ES and MG	not evaluated			yes
Angiosperms	Asteraceae	Austroeupatorium	Austroeupatorium neglectum	(B.L.Rob.) R.M.King & H.Rob.	3	Jabot	RB01373827		no	no	native	non-endemic	yes	Cerrado|Atlantic Forest	non-endemic	ES and MG	not evaluated			yes
Angiosperms	Asteraceae	Baccharis	Baccharis altimontana	G.Heiden et al.	2	Splink	ECT0005981		no	no	native	endemic	yes	Atlantic Forest	endemic	MG	not evaluated			no
Angiosperms	Asteraceae	Baccharis	Baccharis calvescens	DC.	9	Jabot	RB01170500		no	no	native	endemic	yes	Caatinga|Cerrado|Atlantic Forest	non-endemic	ES and MG	not evaluated			yes
Angiosperms	Asteraceae	Baccharis	Baccharis crispa	Spreng.	6	Splink	ECT0002232		no	no	native	non-endemic	yes	Caatinga|Cerrado|Atlantic Forest|Pampa	non-endemic	ES and MG	not evaluated			yes
Angiosperms	Asteraceae	Baccharis	Baccharis dentata	(Vell.) G.M.Barroso	2	Reflora	NY00895327		no	no	native	non-endemic	yes	Cerrado|Atlantic Forest	non-endemic	ES and MG	not evaluated			yes
Angiosperms	Asteraceae	Baccharis	Baccharis dubia	Deble & A.S.Oliveira	4	Splink	ECT0002235		no	no	native	endemic	yes	Atlantic Forest	endemic	ES and MG	not evaluated	EN		yes
Angiosperms	Asteraceae	Baccharis	Baccharis grandimucronata	Malag.	2	Jabot	RB00391233		no	no	native	endemic	yes	Atlantic Forest	endemic	ES and MG	LC			yes
Angiosperms	Asteraceae	Baccharis	Baccharis hemiptera	G.Heiden & A.A.Schneid.	12	Jabot	RB00513830		no	no	native	endemic	yes	Atlantic Forest	endemic	ES and MG	not evaluated	VU		yes
Angiosperms	Asteraceae	Baccharis	Baccharis hirta	DC.	2	Reflora	NY00787943		no	no	native	non-endemic	yes	Cerrado|Atlantic Forest|Pampa	non-endemic	ES and MG	not evaluated	VU		yes
Angiosperms	Asteraceae	Baccharis	Baccharis imbricata	Malag.	11	Splink	ECT0000626		no	no	native	endemic	yes	Atlantic Forest	endemic	ES	not evaluated	VU		yes
Angiosperms	Asteraceae	Baccharis	Baccharis intermixta	Gardner	3	Splink	ECT0000356		no	no	native	endemic	yes	Caatinga|Cerrado|Atlantic Forest	non-endemic	MG	not evaluated			no
Angiosperms	Asteraceae	Baccharis	Baccharis magnifica	G.Heiden, Leoni & J.N.Nakaj.	4	Jabot	RB00846444		no	no	native	endemic	yes	Atlantic Forest	endemic	ES and MG	not evaluated	CR		yes
Angiosperms	Asteraceae	Baccharis	Baccharis malmei	Joch.Müll.	1	UEC	UEC190039		yes	no	native	endemic	yes	Cerrado|Atlantic Forest	non-endemic	MG	not evaluated			no
Angiosperms	Asteraceae	Baccharis	Baccharis megapotamica	Spreng.	3	Jabot	RB01152522		no	no	native	non-endemic	yes	Atlantic Forest|Pampa	non-endemic	ES and MG	LC			yes
Angiosperms	Asteraceae	Baccharis	Baccharis milleflora	(Less.) DC.	5	Reflora	ESA072535		no	no	native	endemic	yes	Cerrado|Atlantic Forest|Pampa	non-endemic	MG	not evaluated			no
Angiosperms	Asteraceae	Baccharis	Baccharis montana	DC.	3	Reflora	ESA122511		no	no	native	endemic	yes	Cerrado|Atlantic Forest	non-endemic	ES and MG	not evaluated			yes
Angiosperms	Asteraceae	Baccharis	Baccharis myriocephala	DC.	2	Jabot	RB01170362		no	no	native	non-endemic	yes	Caatinga|Cerrado|Atlantic Forest|Pampa	non-endemic	ES and MG	not evaluated			no
Angiosperms	Asteraceae	Baccharis	Baccharis oblongifolia	(Ruiz & Pav.) Pers.	1	Reflora	NY00847038		yes	no	native	non-endemic	yes	Amazon|Cerrado|Atlantic Forest	non-endemic	ES and MG	not evaluated			yes
Angiosperms	Asteraceae	Baccharis	Baccharis opuntioides	Mart. ex Baker	11	Splink	ECT0000496		no	no	native	endemic	yes	Atlantic Forest	endemic	ES and MG	not evaluated	VU		yes
Angiosperms	Asteraceae	Baccharis	Baccharis oreophila	Malme	2	Jabot	RB01151612		no	no	native	endemic	yes	Atlantic Forest	endemic	MG	not evaluated			no
Angiosperms	Asteraceae	Baccharis	Baccharis parvidentata	Malag.	11	Splink	ECT0002247		no	no	native	endemic	yes	Atlantic Forest	endemic	ES and MG	not evaluated			yes
Angiosperms	Asteraceae	Baccharis	Baccharis platypoda	DC.	24	Reflora	ESA110373		no	no	native	non-endemic	yes	Caatinga|Cerrado|Atlantic Forest	non-endemic	ES and MG	not evaluated			yes
Angiosperms	Asteraceae	Baccharis	Baccharis rufidula	(Spreng.) Joch.Müll.	2	Reflora	ESA035199		no	no	native	endemic	yes	Cerrado|Atlantic Forest	non-endemic	ES and MG	not evaluated			yes
Angiosperms	Asteraceae	Baccharis	Baccharis serrulata	(Lam.) Pers.	1	Reflora	ECT0000666		yes	no	native	endemic	yes	Caatinga|Cerrado|Atlantic Forest	non-endemic	ES and MG	not evaluated			yes
Angiosperms	Asteraceae	Baccharis	Baccharis trinervis	Pers.	1	Splink	SPF00208559		yes	no	native	non-endemic	yes	Amazon|Caatinga|Cerrado|Atlantic Forest|Pampa	non-endemic	ES and MG	not evaluated			yes
Angiosperms	Asteraceae	Bidens	Bidens segetum	Mart. ex Colla	2	Jabot	RB01418289		no	no	native	non-endemic	yes	Cerrado|Atlantic Forest	non-endemic	ES and MG	not evaluated			yes
Angiosperms	Asteraceae	Calea	Calea pinnatifida	(R.Br.) Less.	1	Reflora	SPF00068702		yes	no	native	non-endemic	yes	Cerrado|Atlantic Forest|Pampa	non-endemic	ES and MG	not evaluated			yes
Angiosperms	Asteraceae	Calea	Calea serrata	Less.	1	Reflora	ESA101228		yes	no	native	endemic	yes	Cerrado|Atlantic Forest	non-endemic	MG	LC			yes
Angiosperms	Asteraceae	Campovassouria	Campovassouria cruciata	(Vell.) R.M.King & H.Rob.	3	Jabot	RB01373839		no	no	native	non-endemic	yes	Cerrado|Atlantic Forest|Pantanal	non-endemic	ES and MG	not evaluated			yes
Angiosperms	Asteraceae	Chaptalia	Chaptalia denticulata	(Baker) Zardini	1	Jabot	RB00396526		yes	yes	native	endemic	no	Caatinga|Cerrado	non-endemic	no	not evaluated			no
Angiosperms	Asteraceae	Chaptalia	Chaptalia nutans	(L.) Pol.	1	Jabot	RB00397424		yes	yes	native	non-endemic	yes	Amazon|Caatinga|Cerrado|Atlantic Forest	non-endemic	MG	not evaluated			yes
Angiosperms	Asteraceae	Chaptalia	Chaptalia piloselloides	(Vahl) Baker	5	Jabot	RB00396617		no	no	native	non-endemic	yes	Atlantic Forest|Pampa	non-endemic	MG	not evaluated			no
Angiosperms	Asteraceae	Chionolaena	Chionolaena capitata	(Baker) Freire	3	Reflora	CESJ22622		no	no	native	endemic	yes	Atlantic Forest	endemic	MG	not evaluated		VU	no
Angiosperms	Asteraceae	Chionolaena	Chionolaena lychnophorioides	Sch.Bip.	5	Reflora	CESJ14155		no	no	native	endemic	no	Cerrado	non-endemic	MG	VU		VU	no
Angiosperms	Asteraceae	Chionolaena	Chionolaena phylicoides	(Gardner) Baker	6	Reflora	NY00784971		no	no	native	endemic	yes	Atlantic Forest	endemic	MG	not evaluated		EN	no
Angiosperms	Asteraceae	Chromolaena	Chromolaena laevigata	(Lam.) R.M.King & H.Rob.	1	Jabot	RB01373836		yes	no	native	non-endemic	yes	Amazon|Caatinga|Cerrado|Atlantic Forest|Pampa	non-endemic	ES and MG	not evaluated			yes
Angiosperms	Asteraceae	Chromolaena	Chromolaena pedalis	(Sch.Bip. ex Baker) R.M.King & H.Rob.	9	Jabot	RB00397692		no	no	native	endemic	yes	Cerrado|Atlantic Forest	non-endemic	MG	not evaluated			no
Angiosperms	Asteraceae	Chromolaena	Chromolaena porphyrolepis	(Baker) R.M.King & H.Rob.	1	Reflora	HUEMG005368		yes	no	native	endemic	yes	Atlantic Forest	endemic	MG	not evaluated			no
Angiosperms	Asteraceae	Conyza	Conyza primulifolia	(Lam.) Cuatrec. & Lourteig	4	Splink	VIC050896		no	no	native	non-endemic	yes	Atlantic Forest	endemic	ES and MG	not evaluated			yes
Angiosperms	Asteraceae	Conyza	Conyza sumatrensis	(Retz.) E.Walker	2	Splink	HUFU00072231		no	no	native	non-endemic	yes	Amazon|Cerrado|Atlantic Forest|Pampa	non-endemic	ES and MG	not evaluated			yes
Angiosperms	Asteraceae	Cyrtocymura	Cyrtocymura scorpioides	(Lam.) H.Rob.	6	Reflora	CESJ23320		no	no	native	endemic	yes	Amazon|Cerrado|Atlantic Forest	non-endemic	ES and MG	not evaluated			yes
Angiosperms	Asteraceae	Dasycondylus	Dasycondylus hirsutissimus	(Baker) R.M.King & H.Rob.	1	Splink	HUFU00045231		yes	no	native	endemic	yes	Atlantic Forest	endemic	no	not evaluated			no
Angiosperms	Asteraceae	Dasycondylus	Dasycondylus platylepis	(Baker) R.M.King & H.Rob.	1	Jabot	RB01373818		yes	no	native	endemic	no	Cerrado	non-endemic	no	not evaluated			no
Angiosperms	Asteraceae	Dasyphyllum	Dasyphyllum brasiliense	(Spreng.) Cabrera	3	Jabot	RB00401260		no	no	native	non-endemic	yes	Cerrado|Atlantic Forest	non-endemic	ES and MG	not evaluated			yes
Angiosperms	Asteraceae	Dasyphyllum	Dasyphyllum flagellare	(Casar.) Cabrera	7	Jabot	RB00398984		no	no	native	endemic	yes	Cerrado|Atlantic Forest	non-endemic	MG	not evaluated		VU	yes
Angiosperms	Asteraceae	Elephantopus	Elephantopus mollis	Kunth	3	Jabot	RB01362660		no	no	native	non-endemic	yes	Amazon|Caatinga|Cerrado|Atlantic Forest|Pampa|Pantanal	non-endemic	ES and MG	not evaluated			yes
Angiosperms	Asteraceae	Erechtites	Erechtites valerianifolius	(Wolf) DC.	1	Reflora	CESJ23381		yes	no	native	non-endemic	yes	Caatinga|Cerrado|Atlantic Forest|Pampa	non-endemic	ES and MG	not evaluated			yes
Angiosperms	Asteraceae	Eremanthus	Eremanthus crotonoides	(DC.) Sch.Bip.	1	Jabot	RB01350646		yes	no	native	endemic	yes	Cerrado|Atlantic Forest	non-endemic	ES and MG	LC			yes
Angiosperms	Asteraceae	Eremanthus	Eremanthus erythropappus	(DC.) MacLeish	11	Jabot	RB01350641		no	no	native	endemic	yes	Cerrado|Atlantic Forest	non-endemic	ES and MG	not evaluated			yes
Angiosperms	Asteraceae	Eremanthus	Eremanthus glomerulatus	Less.	1	Reflora	MBM410646		yes	no	native	endemic	no	Cerrado	non-endemic	MG	not evaluated			no
Angiosperms	Asteraceae	Exostigma	Exostigma rivulare	(Gardner) G.Sancho	1	Splink	ESA086093		yes	no	native	non-endemic	yes	Cerrado|Atlantic Forest|Pampa	non-endemic	ES and MG	not evaluated			no
Angiosperms	Asteraceae	Fleischmannia	Fleischmannia remotifolia	(DC.) R.M.King & H.Rob.	3	Reflora	HUEMG005372		no	no	native	endemic	yes	Cerrado|Atlantic Forest	non-endemic	ES and MG	LC			yes
Angiosperms	Asteraceae	Galinsoga	Galinsoga parviflora	Cav.	2	Splink	BHCB135940		no	no	non-native	non-endemic	yes	Atlantic Forest	endemic	ES and MG	not evaluated			yes
Angiosperms	Asteraceae	Galinsoga	Galinsoga quadriradiata	Ruiz & Pav.	1	Jabot	RB01341737		yes	no	non-native	non-endemic	yes	Atlantic Forest|Pampa	non-endemic	no	not evaluated			no
Angiosperms	Asteraceae	Gamochaeta	Gamochaeta americana	(Mill.) Wedd.	1	Splink	UEC190636		yes	no	native	non-endemic	yes	Cerrado|Atlantic Forest|Pampa	non-endemic	MG	not evaluated			no
Angiosperms	Asteraceae	Gamochaeta	Gamochaeta hiemalis	Cabrera	1	Reflora	NY00797627		yes	yes	native	endemic	yes	Cerrado|Atlantic Forest	non-endemic	MG	not evaluated			no
Angiosperms	Asteraceae	Gamochaeta	Gamochaeta pensylvanica	(Willd.) Cabrera	2	Jabot	RB00401268		no	yes	native	non-endemic	yes	Amazon|Caatinga|Cerrado|Atlantic Forest|Pampa|Pantanal	non-endemic	MG	not evaluated			no
Angiosperms	Asteraceae	Gamochaeta	Gamochaeta purpurea	(L.) Cabrera	1	Reflora	NY00797604		yes	yes	native	non-endemic	yes	Cerrado|Atlantic Forest|Pampa	non-endemic	ES and MG	not evaluated			yes
Angiosperms	Asteraceae	Gamochaeta	Gamochaeta simplicicaulis	(Willd. ex Spreng.) Cabrera	1	Splink	ESA064383		yes	no	native	non-endemic	yes	Cerrado|Atlantic Forest|Pampa	non-endemic	MG	not evaluated			no
Angiosperms	Asteraceae	Gamochaeta	Gamochaeta subfalcata	(Cabrera) Cabrera	3	Jabot	RB00401081		no	no	native	non-endemic	yes	Atlantic Forest|Pampa	non-endemic	ES and MG	not evaluated			yes
Angiosperms	Asteraceae	Graphistylis	Graphistylis dichroa	(Bong.) D.J.N.Hind	2	Jabot	RB00781941		no	no	native	endemic	yes	Atlantic Forest	endemic	MG	not evaluated			no
Angiosperms	Asteraceae	Graphistylis	Graphistylis itatiaiae	(Dusén) B.Nord.	13	Jabot	RB00418619		no	no	native	endemic	yes	Atlantic Forest	endemic	MG	not evaluated			no
Angiosperms	Asteraceae	Graphistylis	Graphistylis organensis	(Casar.) B.Nord.	3	Reflora	CESJ22620		no	no	native	endemic	yes	Atlantic Forest	endemic	ES and MG	not evaluated			yes
Angiosperms	Asteraceae	Grazielia	Grazielia gaudichaudeana	(DC.) R.M.King & H.Rob.	2	Splink	BHCB039418		no	no	native	endemic	yes	Cerrado|Atlantic Forest	non-endemic	MG	not evaluated			no
Angiosperms	Asteraceae	Heterocondylus	Heterocondylus alatus	(Vell.) R.M.King & H.Rob.	6	Jabot	RB01373817		no	no	native	endemic	yes	Caatinga|Cerrado|Atlantic Forest	non-endemic	ES and MG	not evaluated			yes
Angiosperms	Asteraceae	Hieracium	Hieracium ignatianum	Baker	1	Jabot	RB01368489		yes	no	native	endemic	no	Cerrado	non-endemic	MG	not evaluated			no
Angiosperms	Asteraceae	Holocheilus	Holocheilus pinnatifidus	(Less.) Cabrera	1	Reflora	HUEMG003727		yes	no	native	non-endemic	yes	Atlantic Forest	endemic	MG	LC			no
Angiosperms	Asteraceae	Hypochaeris	Hypochaeris glabra	L.	3	Jabot	RB01361778		no	no	non-native	non-endemic	yes	Atlantic Forest|Pampa	non-endemic	no	not evaluated			no
Angiosperms	Asteraceae	Hypochaeris	Hypochaeris lutea	(Vell.) Britton	6	Reflora	CESJ24019		no	no	native	non-endemic	yes	Atlantic Forest|Pampa	non-endemic	MG	not evaluated			yes
Angiosperms	Asteraceae	Hypochaeris	Hypochaeris radicata	L.	1	Jabot	RB01361817		yes	no	non-native	non-endemic	yes	Atlantic Forest|Pampa	non-endemic	no	not evaluated			no
Angiosperms	Asteraceae	Hypochaeris	Hypochaeris variegata	(Lam.) Baker	1	Jabot	RB01361841		yes	no	native	non-endemic	yes	Atlantic Forest|Pampa	non-endemic	no	not evaluated			no
Angiosperms	Asteraceae	Inulopsis	Inulopsis scaposa	(DC.) O.Hoffm.	2	Jabot	RB01369716		no	no	native	non-endemic	yes	Cerrado|Atlantic Forest	non-endemic	MG	LC			no
Angiosperms	Asteraceae	Koanophyllon	Koanophyllon thysanolepis	(B.L.Rob.) R.M.King & H.Rob.	4	Jabot	RB01373849		no	no	native	endemic	yes	Cerrado|Atlantic Forest	non-endemic	MG	not evaluated			no
Angiosperms	Asteraceae	Lepidaploa	Lepidaploa decumbens	(Gardner) H.Rob.	3	Reflora	HUEMG003933		no	no	native	endemic	yes	Cerrado|Atlantic Forest	non-endemic	MG	not evaluated			yes
Angiosperms	Asteraceae	Lepidaploa	Lepidaploa macahensis	(Glaz. ex G.M.Barroso) H.Rob.	4	Reflora	US01629626		no	no	native	endemic	yes	Atlantic Forest	endemic	ES and MG	not evaluated			yes
Angiosperms	Asteraceae	Leptostelma	Leptostelma camposportoi	(Cabrera) A.M.Teles & Sobral	4	Reflora	ESA110381		no	no	native	endemic	yes	Atlantic Forest	endemic	MG	not evaluated			no
Angiosperms	Asteraceae	Leptostelma	Leptostelma maximum	D.Don	4	Reflora	CESJ23997		no	no	native	non-endemic	yes	Cerrado|Atlantic Forest	non-endemic	ES and MG	not evaluated			yes
Angiosperms	Asteraceae	Lessingianthus	Lessingianthus macrophyllus	(Less.) H.Rob.	2	Reflora	US01630944		no	no	native	endemic	yes	Atlantic Forest	endemic	ES and MG	not evaluated			yes
Angiosperms	Asteraceae	Lessingianthus	Lessingianthus vepretorum	(Mart. ex DC.) H.Rob.	2	Jabot	RB00408786		no	no	native	endemic	no	Cerrado	non-endemic	MG	not evaluated			no
Angiosperms	Asteraceae	Lucilia	Lucilia linearifolia	Baker	2	Jabot	RB01373842		no	no	native	non-endemic	yes	Cerrado|Atlantic Forest|Pampa	non-endemic	MG	not evaluated			no
Angiosperms	Asteraceae	Lucilia	Lucilia lycopodioides	(Less.) S.E.Freire	16	Jabot	RB00677360		no	no	native	non-endemic	yes	Cerrado|Atlantic Forest	non-endemic	MG	not evaluated			yes
Angiosperms	Asteraceae	Mikania	Mikania additicia	B.L.Rob.	3	Jabot	RB01373821		no	no	native	endemic	yes	Atlantic Forest	endemic	MG	EN			yes
Angiosperms	Asteraceae	Mikania	Mikania conferta	Gardner	1	Reflora	SPF00217131		yes	no	native	endemic	yes	Cerrado|Atlantic Forest	non-endemic	MG	not evaluated			yes
Angiosperms	Asteraceae	Mikania	Mikania elliptica	DC.	1	Splink	UEC121949		yes	no	native	endemic	no	Caatinga|Cerrado	non-endemic	no	not evaluated			yes
Angiosperms	Asteraceae	Mikania	Mikania glomerata	Spreng.	1	Reflora	CESJ23246		yes	no	native	non-endemic	yes	Cerrado|Atlantic Forest	non-endemic	ES and MG	LC			yes
Angiosperms	Asteraceae	Mikania	Mikania hastato-cordata	Malme	1	Reflora	US01673378		yes	yes	native	endemic	yes	Atlantic Forest	endemic	no	VU			no
Angiosperms	Asteraceae	Mikania	Mikania hirsutissima	DC.	1	Splink	HUFU00073527		yes	no	native	non-endemic	yes	Caatinga|Cerrado|Atlantic Forest	non-endemic	ES and MG	not evaluated			yes
Angiosperms	Asteraceae	Mikania	Mikania lanuginosa	DC.	5	Reflora	CESJ22308		no	no	native	non-endemic	yes	Cerrado|Atlantic Forest	non-endemic	MG	not evaluated			yes
Angiosperms	Asteraceae	Mikania	Mikania nummularia	DC.	3	Jabot	RB01373843		no	no	native	endemic	yes	Cerrado|Atlantic Forest	non-endemic	MG	not evaluated			no
Angiosperms	Asteraceae	Mikania	Mikania populifolia	Gardner	1	Jabot	RB01373820		yes	no	native	endemic	yes	Cerrado|Atlantic Forest	non-endemic	MG	not evaluated			no
Angiosperms	Asteraceae	Mikania	Mikania salviifolia	Gardner	2	Reflora	HUEMG005381		no	no	native	non-endemic	yes	Cerrado|Atlantic Forest	non-endemic	MG	not evaluated			yes
Angiosperms	Asteraceae	Mikania	Mikania sessilifolia	DC.	3	Jabot	RB01373837		no	no	native	endemic	no	Cerrado	non-endemic	MG	not evaluated			no
Angiosperms	Asteraceae	Mikania	Mikania stylosa	Gardner	2	Reflora	SPF00217126		no	no	native	endemic	yes	Cerrado|Atlantic Forest	non-endemic	MG	not evaluated			no
Angiosperms	Asteraceae	Moquiniastrum	Moquiniastrum densicephalum	Cabrera) G. Sancho	1	Splink	UEC122970		yes	no	native	endemic	no	Cerrado	non-endemic	MG	not evaluated			no
Angiosperms	Asteraceae	Mutisia	Mutisia campanulata	Less.	6	Jabot	RB01369745		no	no	native	non-endemic	yes	Atlantic Forest	endemic	MG	not evaluated			yes
Angiosperms	Asteraceae	Mutisia	Mutisia lutzii	G.M.Barroso	2	Jabot	RB01122995		no	no	native	endemic	yes	Atlantic Forest	endemic	ES and MG	not evaluated	EN		yes
Angiosperms	Asteraceae	Neocabreria	Neocabreria pennivenia	(B.L.Robinson) R.M.King & H.Rob.	4	Splink	HUFU00073566		no	no	native	endemic	yes	Atlantic Forest	endemic	MG	not evaluated			no
Angiosperms	Asteraceae	Ophryosporus	Ophryosporus freyreysii	(Thunb.) Baker	10	Jabot	RB01373826		no	no	native	endemic	yes	Caatinga|Atlantic Forest	non-endemic	ES and MG	LC			yes
Angiosperms	Asteraceae	Pentacalia	Pentacalia desiderabilis	(Vell.) Cuatrec.	3	Jabot	RB01183403		no	no	native	endemic	yes	Cerrado|Atlantic Forest	non-endemic	ES and MG	not evaluated			yes
Angiosperms	Asteraceae	Piptocarpha	Piptocarpha axillaris	(Less.) Baker	2	Jabot	RB00426080		no	yes	native	endemic	yes	Atlantic Forest	endemic	ES and MG	not evaluated			yes
Angiosperms	Asteraceae	Piptocarpha	Piptocarpha macropoda	(DC.) Baker	1	Splink	VIES031765		yes	no	native	endemic	yes	Cerrado|Atlantic Forest	non-endemic	ES and MG	not evaluated			yes
Angiosperms	Asteraceae	Pseudognaphalium	Pseudognaphalium cheiranthifolium	(Lam.) Hilliard & Burtt	1	Splink	US01740433		yes	yes	native	non-endemic	yes	Cerrado|Atlantic Forest|Pampa	non-endemic	ES and MG	not evaluated			yes
Angiosperms	Asteraceae	Pterocaulon	Pterocaulon alopecuroides	(Lam.) DC.	1	Splink	UEC190630		yes	no	native	non-endemic	yes	Amazon|Cerrado|Atlantic Forest|Pampa	non-endemic	ES and MG	not evaluated			yes
Angiosperms	Asteraceae	Pterocaulon	Pterocaulon balansae	Chodat	1	Splink	UEC149051		yes	no	native	non-endemic	yes	Cerrado|Atlantic Forest|Pampa	non-endemic	MG	not evaluated			no
Angiosperms	Asteraceae	Senecio	Senecio brasiliensis	(Spreng.) Less.	5	Jabot	RB01341811		no	no	native	non-endemic	yes	Cerrado|Atlantic Forest|Pampa	non-endemic	MG	not evaluated			yes
Angiosperms	Asteraceae	Senecio	Senecio caparaoensis	Cabrera	2	Jabot	RB00282890		no	no	native	endemic	yes	Atlantic Forest	endemic	MG	EN	CR	EN	no
Angiosperms	Asteraceae	Senecio	Senecio icoglossus	DC.	7	Jabot	RB00557530		no	no	native	non-endemic	yes	Cerrado|Atlantic Forest|Pampa	non-endemic	MG	not evaluated			no
Angiosperms	Asteraceae	Sonchus	Sonchus asper	(L.) Hill	1	Splink	UEC190619		yes	no	non-native	non-endemic	yes	Atlantic Forest	endemic	ES and MG	not evaluated			no
Angiosperms	Asteraceae	Stenophalium	Stenophalium chionaeum	(DC.) Anderb.	3	Jabot	RB01339029		no	no	native	endemic	yes	Caatinga|Atlantic Forest	non-endemic	MG	not evaluated			no
Angiosperms	Asteraceae	Stenophalium	Stenophalium gardneri	(Baker) D.J.N.Hind	1	Jabot	RB01339034		yes	no	native	endemic	no	Cerrado	non-endemic	MG	not evaluated			no
Angiosperms	Asteraceae	Stevia	Stevia camporum	Baker	10	Reflora	HUEMG005376		no	no	native	non-endemic	yes	Atlantic Forest	endemic	ES and MG	LC		VU	yes
Angiosperms	Asteraceae	Stevia	Stevia urticaefolia	Thunb.	3	Reflora	ESA062304		no	no	native	non-endemic	no	Cerrado	non-endemic	MG	not evaluated			yes
Angiosperms	Asteraceae	Symphyopappus	Symphyopappus compressus	(Gardner) B.L.Rob.	1	Jabot	RB01373845		yes	no	native	endemic	yes	Caatinga|Cerrado|Atlantic Forest	non-endemic	ES and MG	not evaluated			yes
Angiosperms	Asteraceae	Symphyopappus	Symphyopappus myricifolius	B.L.Rob.	12	Reflora	HUEMG005374		no	no	native	endemic	yes	Atlantic Forest	endemic	MG	not evaluated			no
Angiosperms	Asteraceae	Taraxacum	Taraxacum campylodes	G.E.Haglund	1	Jabot	RB00430522		yes	yes	non-native	non-endemic	yes	Cerrado|Atlantic Forest	non-endemic	MG	not evaluated			no
Angiosperms	Asteraceae	Tilesia	Tilesia baccata	(L.f.) Pruski	3	Splink	ESA064321		no	no	non-native	non-endemic	yes	Amazon|Caatinga|Cerrado|Atlantic Forest	non-endemic	ES and MG	not evaluated			yes
Angiosperms	Asteraceae	Trichogoniopsis	Trichogoniopsis adenantha	(DC.) R.M.King & H.Rob.	1	Splink	UEC035996		yes	no	native	endemic	yes	Cerrado|Atlantic Forest	non-endemic	ES and MG	not evaluated			yes
Angiosperms	Asteraceae	Trixis	Trixis antimenorrhoea	(Schrank) Kuntze	2	Splink	HUFU00056149		no	no	native	non-endemic	yes	Cerrado|Atlantic Forest	non-endemic	ES and MG	not evaluated			yes
Angiosperms	Asteraceae	Trixis	Trixis glaziovii	Baker	3	Splink	ESA064459		no	no	native	endemic	yes	Cerrado|Atlantic Forest	non-endemic	MG	VU			no
Angiosperms	Asteraceae	Trixis	Trixis lessingii	DC.	1	Reflora	CEPEC00132135		yes	no	native	endemic	yes	Cerrado|Atlantic Forest	non-endemic	MG	not evaluated			yes
Angiosperms	Asteraceae	Trixis	Trixis verbascifolia	(Gardner) Blake	8	Jabot	RB01338898		no	no	native	endemic	yes	Atlantic Forest	endemic	MG	not evaluated			yes
Angiosperms	Asteraceae	Verbesina	Verbesina floribunda	Gardner	2	Splink	UEC129752		no	no	native	endemic	no	Cerrado	non-endemic	MG	NT			yes
Angiosperms	Asteraceae	Verbesina	Verbesina glabrata	Hook. & Arn.	5	Jabot	RB00703266		no	no	native	non-endemic	yes	Cerrado|Atlantic Forest	non-endemic	ES and MG	not evaluated			yes
Angiosperms	Asteraceae	Vernonanthura	Vernonanthura discolor	(Spreng.) H.Rob.	5	Jabot	RB00405089		no	no	native	non-endemic	yes	Cerrado|Atlantic Forest	non-endemic	ES and MG	not evaluated			yes
Angiosperms	Asteraceae	Vernonanthura	Vernonanthura divaricata	(Spreng.) H.Rob.	2	Splink		MBML 46634	no	no	native	non-endemic	yes	Cerrado|Atlantic Forest	non-endemic	ES and MG	not evaluated			yes
Angiosperms	Asteraceae	Vernonanthura	Vernonanthura hilairiana	(Gardner) A.J.Vega & M. Dematteis	1	Reflora	VIES030504		yes	no	native	endemic	yes	Atlantic Forest	endemic	MG	not evaluated			no
Angiosperms	Asteraceae	Vernonanthura	Vernonanthura laxa	(Gardner) H.Rob.	1	Reflora	HUEMG003652		yes	no	native	endemic	no	Cerrado	non-endemic	MG	not evaluated			no
Angiosperms	Asteraceae	Vernonanthura	Vernonanthura montevidensis	(Spreng.) H.Rob.	7	Jabot	RB01338741		no	no	native	non-endemic	yes	Cerrado|Atlantic Forest	non-endemic	MG	not evaluated			no
Angiosperms	Asteraceae	Vernonanthura	Vernonanthura petiolaris	(DC.) H.Rob.	2	Splink	HUFU00056582		no	no	native	endemic	yes	Cerrado|Atlantic Forest	non-endemic	MG	not evaluated			yes
Angiosperms	Asteraceae	Vernonanthura	Vernonanthura polyanthes	(Sprengel) Vega & Dematteis	1	Jabot	RB01350514		yes	no	native	non-endemic			non-endemic	MG	not evaluated			no
Angiosperms	Asteraceae	Vernonia	Vernonia bradeana	G.M.Barroso	2	Splink	B100093701		no	yes	native	endemic	yes	Atlantic Forest	endemic	MG	not evaluated			no
Angiosperms	Balanophoraceae	Langsdorffia	Langsdorffia hypogaea	Mart.	4	Jabot	RB00452916		no	no	native	non-endemic	yes	Amazon|Caatinga|Cerrado|Atlantic Forest|Pantanal	non-endemic	ES and MG	LC			yes
Angiosperms	Balanophoraceae	Scybalium	Scybalium glaziovii	Eichler	1	Reflora	CESJ22931		yes	no	native	endemic	yes	Atlantic Forest	endemic	ES and MG	not evaluated			yes
Angiosperms	Basellaceae	Anredera	Anredera tucumanensis	(Lillo & Hauman) Sperling	2	Jabot	RB00841225		no	no	native	non-endemic	yes	Atlantic Forest	endemic	ES and MG	not evaluated	VU		yes
Angiosperms	Begoniaceae	Begonia	Begonia angularis	Raddi	8	Jabot	RB01298836		no	no	native	endemic	yes	Atlantic Forest	endemic	ES and MG	LC			yes
Angiosperms	Begoniaceae	Begonia	Begonia caparaoensis	E.L.Jacques & L.Kollmann	8	Jabot	RB01128367		no	no	native	endemic	yes	Atlantic Forest	endemic	ES and MG	not evaluated			no
Angiosperms	Begoniaceae	Begonia	Begonia convolvulacea	(Klotzsch) A.DC.	7	Jabot	RB00523028		no	no	native	endemic	yes	Atlantic Forest	endemic	ES and MG	not evaluated			yes
Angiosperms	Begoniaceae	Begonia	Begonia digitata	Raddi	6	Jabot	RB01358640		no	no	native	endemic	yes	Atlantic Forest	endemic	ES and MG	not evaluated			yes
Angiosperms	Begoniaceae	Begonia	Begonia fischeri	Schrank	1	Reflora	HUEMG005095		yes	no	native	non-endemic	yes	Amazon|Caatinga|Cerrado|Atlantic Forest	non-endemic	ES and MG	not evaluated			yes
Angiosperms	Begoniaceae	Begonia	Begonia gardneri	A.DC.	1	Reflora	MBM156210		yes	no	native	endemic	yes	Atlantic Forest	endemic	MG	not evaluated			yes
Angiosperms	Begoniaceae	Begonia	Begonia huegelii	(Klotzsch) A.DC.	3	Jabot	RB00053884		no	no	native	endemic	yes	Atlantic Forest	endemic	ES and MG	LC			yes
Angiosperms	Begoniaceae	Begonia	Begonia pulchella	Raddi	3	Jabot	RB00572182		no	no	native	endemic	yes	Atlantic Forest	endemic	MG	not evaluated			yes
Angiosperms	Begoniaceae	Begonia	Begonia reniformis	Dryand.	12	Jabot	RB01298263		no	no	native	endemic	yes	Caatinga|Cerrado|Atlantic Forest	non-endemic	ES and MG	not evaluated			yes
Angiosperms	Begoniaceae	Begonia	Begonia valdensium	A.DC.	2	Reflora	MBML036105		no	no	native	endemic	yes	Atlantic Forest	endemic	ES and MG	LC			yes
Angiosperms	Berberidaceae	Berberis	Berberis campos-portoi	Brade	7	Jabot	RB00536846		no	no	native	endemic	yes	Atlantic Forest	endemic	ES and MG	CR		VU
Angiosperms	Berberidaceae	Berberis	Berberis glazioviana	Brade	4	Reflora	HUFU00010077		no	no	native	endemic	yes	Atlantic Forest	endemic	ES and MG	not evaluated
Angiosperms	Berberidaceae	Berberis	Berberis laurina	Billb.	2	Jabot	RB01180311		no	no	native	non-endemic	yes	Atlantic Forest	endemic	MG	not evaluated
Angiosperms	Bignoniaceae	Amphilophium	Amphilophium crucigerum	(L.) L.G.Lohmann	1	Splink		SP442539	yes	no	native	non-endemic	yes	Amazon|Caatinga|Cerrado|Atlantic Forest|Pantanal	non-endemic	ES and MG	not evaluated			yes
Angiosperms	Bignoniaceae	Amphilophium	Amphilophium glaziovii	Bureau ex K.Schum.	3	Reflora	CESJ22399		no	no	native	endemic	yes	Atlantic Forest	endemic	MG	not evaluated			no
Angiosperms	Bignoniaceae	Amphilophium	Amphilophium paniculatum	(L.) Kunth	4	Splink	MBM150140		no	no	native	non-endemic	yes	Amazon|Caatinga|Cerrado|Atlantic Forest|Pantanal	non-endemic	ES and MG	not evaluated			yes
Angiosperms	Bignoniaceae	Anemopaegma	Anemopaegma chamberlaynii	(Sims) Bureau & K.Schum.	1	Jabot	RB01182431		yes	no	native	non-endemic	yes	Caatinga|Cerrado|Atlantic Forest	non-endemic	ES and MG	not evaluated			yes
Angiosperms	Bignoniaceae	Anemopaegma	Anemopaegma prostratum	DC.	1	Reflora	K000977187		yes	yes	native	non-endemic	yes	Atlantic Forest	endemic	ES and MG	not evaluated			yes
Angiosperms	Bignoniaceae	Fridericia	Fridericia limae	(A.H.Gentry) L.G.Lohmann	1	Jabot	RB01341808		yes	no	native	endemic	no	Caatinga	non-endemic	no	not evaluated			no
Angiosperms	Bignoniaceae	Fridericia	Fridericia samydoides	(Cham.) L.G.Lohmann	2	Reflora	MO1418433		no	no	native	non-endemic	no	Cerrado	non-endemic	ES and MG	not evaluated			yes
Angiosperms	Bignoniaceae	Handroanthus	Handroanthus albus	(Cham.) Mattos	1	Reflora	HUEMG004869		yes	no	native	non-endemic	yes	Atlantic Forest	endemic	MG	LC		VU	no
Angiosperms	Bignoniaceae	Handroanthus	Handroanthus chrysotrichus	(Mart. ex DC.) Mattos	1	Jabot	RB01233059		yes	no	native	non-endemic	yes	Cerrado|Atlantic Forest	non-endemic	ES and MG	not evaluated			yes
Angiosperms	Bignoniaceae	Jacaranda	Jacaranda jasminoides	(Thunb.) Sandwith	1	Reflora	P03586599		yes	yes	native	endemic	yes	Caatinga|Cerrado|Atlantic Forest	non-endemic	ES and MG	not evaluated			yes
Angiosperms	Bignoniaceae	Jacaranda	Jacaranda puberula	Cham.	3	Jabot	RB01339417		no	no	native	endemic	yes	Cerrado|Atlantic Forest	non-endemic	ES and MG	LC			yes
Angiosperms	Bignoniaceae	Lundia	Lundia corymbifera	(Vahl) Sandwith	1	Reflora	NY00931314		yes	yes	native	non-endemic	yes	Amazon|Atlantic Forest	non-endemic	ES and MG	not evaluated			yes
Angiosperms	Bignoniaceae	Lundia	Lundia longa	(Vell.) DC.	1	Jabot	RB01361394		yes	no	native	endemic	yes	Caatinga|Cerrado|Atlantic Forest	non-endemic	ES and MG	not evaluated			yes
Angiosperms	Bignoniaceae	Pyrostegia	Pyrostegia venusta	(Ker Gawl.) Miers	2	Jabot	RB01182479		no	no	native	non-endemic	yes	Amazon|Caatinga|Cerrado|Atlantic Forest|Pampa|Pantanal	non-endemic	ES and MG	not evaluated			yes
Angiosperms	Bignoniaceae	Tanaecium	Tanaecium selloi	(Spreng.) L.G.Lohmann	1	Splink		442540	yes	no	native	non-endemic	yes	Caatinga|Cerrado|Atlantic Forest	non-endemic	ES and MG	not evaluated			yes
Angiosperms	Boraginaceae	Cordia	Cordia ecalyculata	Vell.	2	Jabot	RB00060114		no	no	native	non-endemic	yes	Atlantic Forest|Pampa	non-endemic	ES and MG	not evaluated			yes
Angiosperms	Boraginaceae	Cordia	Cordia magnoliifolia	Cham.	1	Reflora	HUEMG000173		yes	no	native	endemic	yes	Atlantic Forest	endemic	MG	not evaluated			yes
Angiosperms	Boraginaceae	Cynoglossum	Cynoglossum amabile	Stapf & J.R.Drumm.	1	Jabot	RB01358870		yes	no	non-native	non-endemic			non-endemic	MG	not evaluated			no
Angiosperms	Boraginaceae	Myriopus	Myriopus breviflorus	(DC.) Luebert	1	Reflora	ESA028083		yes	no	native	non-endemic	yes	Cerrado|Atlantic Forest	non-endemic	ES and MG	not evaluated			no
Angiosperms	Boraginaceae	Myriopus	Myriopus paniculatus	(Cham.) Feuillet	1	Reflora	CESJ24052		yes	no	native	non-endemic	yes	Cerrado|Atlantic Forest|Pampa	non-endemic	ES and MG	not evaluated			yes
Angiosperms	Bromeliaceae	Aechmea	Aechmea lamarchei	Mez	1	BHCB		Machado T.M. 447	yes		native	endemic	yes	Atlantic Forest	endemic	ES and MG	not evaluated			yes
Angiosperms	Bromeliaceae	Aechmea	Aechmea lilacinantha	Leme	1	Splink		BHCB 143223	yes	no	native	endemic	yes	Atlantic Forest	endemic	no	not evaluated			yes
Angiosperms	Bromeliaceae	Aechmea	Aechmea nudicaulis	(L.) Griseb.	1	Jabot	RB01351919		yes	no	native	endemic	yes	Cerrado|Atlantic Forest	non-endemic	ES and MG	LC			yes
Angiosperms	Bromeliaceae	Aechmea	Aechmea organensis	Wawra	1	Splink	BHCB030249		yes	no	native	endemic	yes	Atlantic Forest	endemic	ES and MG	not evaluated			no
Angiosperms	Bromeliaceae	Aechmea	Aechmea vanhoutteana	(Van Houtte) Mez	3	Jabot	RB01351486		no	no	native	endemic	yes	Atlantic Forest	endemic	MG	VU		EN	yes
Angiosperms	Bromeliaceae	Alcantarea	Alcantarea extensa	(L.B.Sm.) J.R.Grant	1	Jabot	RB00605858		yes	no	native	endemic	yes	Atlantic Forest	endemic	ES and MG	not evaluated			yes
Angiosperms	Bromeliaceae	Billbergia	Billbergia amoena	(Lodd.) Lindl.	2	Jabot	RB00661814		no	no	native	endemic	yes	Caatinga|Cerrado|Atlantic Forest	non-endemic	ES and MG	not evaluated			yes
Angiosperms	Bromeliaceae	Billbergia	Billbergia euphemiae	E.Morren	6	Jabot	RB01324748		no	no	native	endemic	yes	Atlantic Forest	endemic	ES and MG	not evaluated			yes
Angiosperms	Bromeliaceae	Billbergia	Billbergia lymanii	E.Pereira & Leme	3	Jabot	RB00591569		no	no	native	endemic	yes	Atlantic Forest	endemic	ES and MG	NT	VU		yes
Angiosperms	Bromeliaceae	Billbergia	Billbergia vittata	Brongn. ex Morel	2	Jabot	RB01346310		no	no	native	endemic	yes	Cerrado|Atlantic Forest	non-endemic	ES and MG	not evaluated	VU		yes
Angiosperms	Bromeliaceae	Dyckia	Dyckia bracteata	(Wittm.) Mez	10	Jabot	RB01394089		no	no	native	endemic	yes	Cerrado|Atlantic Forest	non-endemic	ES and MG	LC	EN		yes
Angiosperms	Bromeliaceae	Neoregelia	Neoregelia brownii	Leme	1	BHCB		Machado T.M 322	yes		native	endemic	yes	Atlantic Forest	endemic	MG	CR		CR	yes
Angiosperms	Bromeliaceae	Neoregelia	Neoregelia farinosa	(Ule) L.B.Sm.	1	Splink		BHCB 148166	yes	no	native	endemic	yes	Atlantic Forest	endemic	ES and MG	not evaluated	VU		yes
Angiosperms	Bromeliaceae	Neoregelia	Neoregelia lymaniana	R.Braga & Sucre	3	Jabot	RB00140881		no	no	native	endemic	yes	Atlantic Forest	endemic	MG	not evaluated	EN	EN	yes
Angiosperms	Bromeliaceae	Neoregelia	Neoregelia ruschii	Leme & B.R.Silva	2	Jabot	RB00140882		no	no	native	endemic	yes	Atlantic Forest	endemic	ES	EN	EN		yes
Angiosperms	Bromeliaceae	Nidularium	Nidularium alegrense	Leme & L.Kollmann	1	BHCB		Machado T.M. 388	yes		native	endemic	yes	Atlantic Forest	endemic	ES	not evaluated	EN		yes
Angiosperms	Bromeliaceae	Nidularium	Nidularium bicolor	(E.Pereira) Leme	1	Jabot	RB00673046		yes	no	native	endemic	yes	Atlantic Forest	endemic	ES and MG	not evaluated	VU		yes
Angiosperms	Bromeliaceae	Nidularium	Nidularium espiritosantense	Leme	1	BHCB		Machado T.M. 432	yes		native	endemic	yes	Atlantic Forest	endemic	ES	not evaluated			yes
Angiosperms	Bromeliaceae	Nidularium	Nidularium longiflorum	Ule	1	Splink		BHCB 147131	yes	no	native	endemic	yes	Atlantic Forest	endemic	ES and MG	not evaluated		VU	yes
Angiosperms	Bromeliaceae	Nidularium	Nidularium marigoi	Leme	2	Jabot	RB00140880		no	no	native	endemic	yes	Atlantic Forest	endemic	ES and MG	NT		VU	yes
Angiosperms	Bromeliaceae	Pitcairnia	Pitcairnia carinata	Mez	6	Jabot	RB00733523		no	no	native	endemic	yes	Atlantic Forest	endemic	ES and MG	not evaluated			yes
Angiosperms	Bromeliaceae	Pitcairnia	Pitcairnia decidua	L.B.Sm.	9	Jabot	RB00684760		no	no	native	endemic	yes	Cerrado|Atlantic Forest	non-endemic	ES and MG	EN			yes
Angiosperms	Bromeliaceae	Pitcairnia	Pitcairnia flammea	Lindl.	3	Jabot	RB01358352		no	no	native	endemic	yes	Cerrado|Atlantic Forest	non-endemic	ES and MG	not evaluated			yes
Angiosperms	Bromeliaceae	Quesnelia	Quesnelia kautskyi	C.M.Vieira	11	Jabot	RB01128371		no	no	native	endemic	yes	Atlantic Forest	endemic	ES and MG	VU		VU	yes
Angiosperms	Bromeliaceae	Tillandsia	Tillandsia geminiflora	Brongn.	4	Jabot	RB00140876		no	no	native	non-endemic	yes	Caatinga|Cerrado|Atlantic Forest|Pampa	non-endemic	ES and MG	LC			yes
Angiosperms	Bromeliaceae	Tillandsia	Tillandsia stricta	Sol.	5	Jabot	RB00376683		no	no	native	non-endemic	yes	Caatinga|Cerrado|Atlantic Forest|Pampa	non-endemic	ES and MG	not evaluated			yes
Angiosperms	Bromeliaceae	Tillandsia	Tillandsia usneoides	(L.) L.	1	Jabot	RB00661641		yes	no	native	non-endemic	yes	Amazon|Caatinga|Cerrado|Atlantic Forest|Pampa	non-endemic	ES and MG	LC			yes
Angiosperms	Bromeliaceae	Vriesea	Vriesea billbergioides	E.Morren ex Mez	13	Jabot	RB00264578		no	no	native	endemic	yes	Atlantic Forest	endemic	ES and MG	not evaluated			yes
Angiosperms	Bromeliaceae	Vriesea	Vriesea bituminosa	Wawra	1	Splink	BHCB148189	BHCB 148189	yes	no	native	endemic	yes	Atlantic Forest	endemic	ES and MG	LC			yes
Angiosperms	Bromeliaceae	Vriesea	Vriesea capixabae	Leme	1	Jabot	RB00661645		yes	no	native	endemic	yes	Atlantic Forest	endemic	ES	not evaluated	VU		yes
Angiosperms	Bromeliaceae	Vriesea	Vriesea carinata	Wawra	5	Jabot	RB00661672		no	no	native	endemic	yes	Atlantic Forest	endemic	ES and MG	LC			yes
Angiosperms	Bromeliaceae	Vriesea	Vriesea crassa	Mez	2	Splink	BHCB188135		no	no	native	endemic	yes	Cerrado|Atlantic Forest	non-endemic	MG	not evaluated			no
Angiosperms	Bromeliaceae	Vriesea	Vriesea flammea	L.B.Sm.	1	BHCB		Machado T.M. 427	yes		native	endemic	yes	Atlantic Forest	endemic	ES	LC			yes
Angiosperms	Bromeliaceae	Vriesea	Vriesea gigantea	Gaudich.	1	Splink		BHCB 148169	yes	no	native	endemic	yes	Atlantic Forest|Pampa	non-endemic	ES and MG	LC			yes
Angiosperms	Bromeliaceae	Vriesea	Vriesea guttata	Linden & André	2	Jabot	RB00140872		no	no	native	endemic	yes	Atlantic Forest	endemic	ES and MG	not evaluated			yes
Angiosperms	Bromeliaceae	Vriesea	Vriesea heterostachys	(Baker) L.B.Sm.	3	Jabot	RB00140878		no	no	native	endemic	yes	Atlantic Forest	endemic	ES and MG	not evaluated			yes
Angiosperms	Bromeliaceae	Vriesea	Vriesea hoehneana	L.B.Sm.	3	Splink		BHCB 188134	no	no	native	endemic	yes	Atlantic Forest	endemic	MG	LC		VU	no
Angiosperms	Bromeliaceae	Vriesea	Vriesea hydrophora	Ule	1	Splink		BHCB 148172	yes	no	native	endemic	yes	Atlantic Forest	endemic	ES	not evaluated			yes
Angiosperms	Bromeliaceae	Vriesea	Vriesea itatiaiae	Wawra	3	Jabot	RB00140871		no	no	native	endemic	yes	Atlantic Forest	endemic	ES and MG	NT		VU	yes
Angiosperms	Bromeliaceae	Vriesea	Vriesea longicaulis	(Baker) Mez	1	Jabot	RB00140877		yes	no	native	endemic	yes	Cerrado|Atlantic Forest	non-endemic	ES and MG	not evaluated			yes
Angiosperms	Bromeliaceae	Vriesea	Vriesea pabstii	McWill. & L.B.Sm	1	BHCB	BHCBcoletorMachado414	Machado T.M. 414	yes		native	endemic	yes	Atlantic Forest	endemic	ES	DD	EN		yes
Angiosperms	Bromeliaceae	Vriesea	Vriesea paraibica	Wawra	2	CESJ		Machado T.M 405	no	no	native	endemic	yes	Atlantic Forest	endemic	MG	not evaluated	VU		yes
Angiosperms	Bromeliaceae	Vriesea	Vriesea ruschii	L.B.Sm.	3	Jabot	RB00140875		no	no	native	endemic	yes	Atlantic Forest	endemic	ES and MG	not evaluated			yes
Angiosperms	Bromeliaceae	Wittrockia	Wittrockia gigantea	(Baker) Leme	1	Jabot	RB01352768		yes	no	native	endemic	yes	Atlantic Forest	endemic	MG	not evaluated			yes
Angiosperms	Burmanniaceae	Apteria	Apteria aphylla	(Nutt.) Barnhart ex Small	2	Jabot	RB01177608		no	no	native	non-endemic	yes	Amazon|Cerrado|Atlantic Forest	non-endemic	ES and MG	LC			yes
Angiosperms	Burmanniaceae	Burmannia	Burmannia aprica	(Malme) Jonker	1	Jabot	RB00477902		yes	yes	native	endemic	yes	Cerrado|Atlantic Forest	non-endemic	MG	DD			no
Angiosperms	Burmanniaceae	Burmannia	Burmannia bicolor	Mart.	1	Jabot	RB01394086		yes	no	native	non-endemic	yes	Amazon|Cerrado|Atlantic Forest	non-endemic	MG	LC			no
Angiosperms	Cactaceae	Hatiora	Hatiora salicornioides	(Haw.) Britton & Rose	11	Jabot	RB00900320		no	no	native	endemic	yes	Caatinga|Cerrado|Atlantic Forest	non-endemic	ES and MG	not evaluated			no
Angiosperms	Cactaceae	Lepismium	Lepismium cruciforme	(Vell.) Miq.	3	Reflora	MBML037078		no	no	native	non-endemic	yes	Atlantic Forest	endemic	ES and MG	LC			yes
Angiosperms	Cactaceae	Lepismium	Lepismium houlletianum	(Lem.) Barthlott	9	Jabot	RB00900319		no	no	native	non-endemic	yes	Atlantic Forest	endemic	ES and MG	LC	EN		yes
Angiosperms	Cactaceae	Rhipsalis	Rhipsalis clavata	F.A.C.Weber	3	Jabot	RB01313929		no	no	native	endemic	yes	Atlantic Forest	endemic	ES and MG	not evaluated	EN		yes
Angiosperms	Cactaceae	Rhipsalis	Rhipsalis elliptica	G.Lindb. ex K.Schum.	7	Jabot	RB00900314		no	no	native	endemic	yes	Atlantic Forest	endemic	ES and MG	LC	VU		yes
Angiosperms	Cactaceae	Rhipsalis	Rhipsalis floccosa	Salm-Dyck ex Pfeiff.	4	Reflora	CESJ22930		no	no	native	non-endemic	yes	Caatinga|Cerrado|Atlantic Forest|Pantanal	non-endemic	ES and MG	LC			yes
Angiosperms	Cactaceae	Rhipsalis	Rhipsalis juengeri	Barthlott & N.P.Taylor	11	Jabot	RB00900307		no	no	native	endemic	yes	Atlantic Forest	endemic	ES and MG	not evaluated	EN		yes
Angiosperms	Cactaceae	Rhipsalis	Rhipsalis lindbergiana	K.Schum.	1	Jabot	RB01163324		yes	no	native	endemic	yes	Caatinga|Atlantic Forest	non-endemic	ES and MG	not evaluated			yes
Angiosperms	Cactaceae	Rhipsalis	Rhipsalis pilocarpa	Loefgr.	1	HUEMG	HUEMG4669		yes	no	native	endemic	yes	Atlantic Forest	endemic	ES and MG	NT		EN	yes
Angiosperms	Cactaceae	Rhipsalis	Rhipsalis pulchra	Loefgr.	1	Splink	CESJ0068128		yes	no	native	endemic	yes	Atlantic Forest	endemic	MG	not evaluated			no
Angiosperms	Cactaceae	Rhipsalis	Rhipsalis teres	(Vell.) Steud.	4	Jabot	RB00654772		no	no	native	endemic	yes	Atlantic Forest	endemic	ES and MG	not evaluated			yes
Angiosperms	Cactaceae	Schlumbergera	Schlumbergera kautskyi	(Horobin & McMillan) N.P.Taylor	1	Reflora	HUEMG004122		yes	no	native	endemic	yes	Atlantic Forest	endemic	ES and MG	EN	CR		yes
Angiosperms	Cactaceae	Schlumbergera	Schlumbergera microsphaerica	(K.Schum.) Hoevel	11	Jabot	RB00900308		no	no	native	endemic	yes	Atlantic Forest	endemic	ES and MG	VU	CR	VU	yes
Angiosperms	Campanulaceae	Lobelia	Lobelia camporum	Pohl	16	Reflora	ESA110374		no	no	native	non-endemic	yes	Cerrado|Atlantic Forest	non-endemic	ES and MG	not evaluated			yes
Angiosperms	Campanulaceae	Lobelia	Lobelia fistulosa	Vell.	2	Jabot	RB01345548		no	no	native	endemic	yes	Cerrado|Atlantic Forest	non-endemic	ES and MG	not evaluated	EN		yes
Angiosperms	Campanulaceae	Lobelia	Lobelia thapsoidea	Schott	3	Jabot	RB00064528		no	no	native	endemic	yes	Atlantic Forest	endemic	ES and MG	not evaluated			yes
Angiosperms	Campanulaceae	Siphocampylus	Siphocampylus longipedunculatus	Pohl	6	Reflora	CESJ14162		no	no	native	endemic	yes	Atlantic Forest	endemic	ES and MG	not evaluated	EN		yes
Angiosperms	Campanulaceae	Siphocampylus	Siphocampylus nitidus	Pohl	4	Reflora	CESJ22300		no	no	native	endemic	no	Cerrado	non-endemic	ES and MG	not evaluated			no
Angiosperms	Campanulaceae	Siphocampylus	Siphocampylus sulfureus	E.Wimm.	1	Reflora	CESJ23654		no	no	native	non-endemic	yes	Cerrado|Atlantic Forest	non-endemic	MG	not evaluated			yes
Angiosperms	Campanulaceae	Siphocampylus	Siphocampylus umbellatus	(Kunth) G.Don	2	Jabot	RB01339676		no	no	native	non-endemic	yes	Atlantic Forest	endemic	ES and MG	not evaluated			yes
Angiosperms	Campanulaceae	Siphocampylus	Siphocampylus westinianus	(Thunb.) Pohl	1	Reflora	W19610007512		yes	yes	native	endemic	yes	Cerrado|Atlantic Forest	non-endemic	MG	not evaluated			no
Angiosperms	Campanulaceae	Wahlenbergia	Wahlenbergia linarioides	(Lam.) DC.	4	Jabot	RB01339673		no	no	native	non-endemic	yes	Cerrado|Atlantic Forest|Pampa|Pantanal	non-endemic	ES and MG	not evaluated			yes
Angiosperms	Cannabaceae	Trema	Trema micrantha	(L.) Blume	2	Jabot	RB01339321		no	no	native	non-endemic	yes	Amazon|Caatinga|Cerrado|Atlantic Forest|Pampa|Pantanal	non-endemic	ES and MG	not evaluated			yes
Angiosperms	Cannaceae	Canna	Canna paniculata	Ruiz & Pav.	5	Jabot	RB01184125		no	no	native	non-endemic	yes	Caatinga|Cerrado|Atlantic Forest|Pantanal	non-endemic	ES and MG	not evaluated			yes
Angiosperms	Caprifoliaceae	Lonicera	Lonicera japonica	Thunb.	1	Reflora	CESJ24065		yes	no	non-native	non-endemic	yes	Atlantic Forest|Pampa	non-endemic	MG	not evaluated			no
Angiosperms	Caprifoliaceae	Valeriana	Valeriana polystachya	Sm.	4	Jabot	RB01178285		no	no	native	non-endemic	yes	Atlantic Forest|Pampa	non-endemic	MG	not evaluated			no
Angiosperms	Caprifoliaceae	Valeriana	Valeriana scandens	L.	8	Jabot	RB01369573		no	no	native	non-endemic	yes	Amazon|Caatinga|Cerrado|Atlantic Forest	non-endemic	ES and MG	not evaluated			yes
Angiosperms	Caryophyllaceae	Arenaria	Arenaria lanuginosa	(Michx.) Rohrb.	1	Jabot	RB00491702		yes	yes	non-native	non-endemic	yes	Atlantic Forest|Pampa	non-endemic	MG	not evaluated			no
Angiosperms	Caryophyllaceae	Paronychia	Paronychia camphorosmoides	Cambess.	1	Reflora	US01345271		yes	no	native	non-endemic	yes	Cerrado|Atlantic Forest|Pampa	non-endemic	ES and MG	not evaluated			no
Angiosperms	Caryophyllaceae	Paronychia	Paronychia communis	Cambess.	3	Jabot	RB00491667		no	no	native	non-endemic	yes	Cerrado|Atlantic Forest|Pampa	non-endemic	ES and MG	not evaluated			no
Angiosperms	Celastraceae	Monteverdia	Monteverdia evonymoides	(Reissek) Biral	3	Jabot	RB00724997		no	no	native	non-endemic	yes	Atlantic Forest	endemic	ES and MG	not evaluated			yes
Angiosperms	Celastraceae	Monteverdia	Monteverdia glaucescens	(Reissek) Biral	3	Jabot	RB01191337		no	no	native	endemic	yes	Atlantic Forest	endemic	MG	not evaluated			no
Angiosperms	Celastraceae	Monteverdia	Monteverdia schummaniana	(Loes.) Biral	1	Reflora	ESA064886		yes	no	native	endemic	yes	Atlantic Forest	endemic	ES and MG	not evaluated			yes
Angiosperms	Celastraceae	Monteverdia	Monteverdia urbaniana	(Loes.) Biral	1	Jabot	RB00678815		yes	no	native	endemic	yes	Atlantic Forest	endemic	MG	not evaluated			yes
Angiosperms	Chloranthaceae	Hedyosmum	Hedyosmum brasiliense	Mart. ex Miq.	12	Reflora	CESJ023566		no	no	native	non-endemic	yes	Amazon|Cerrado|Atlantic Forest	non-endemic	ES and MG	not evaluated			yes
Angiosperms	Clethraceae	Clethra	Clethra scabra	Pers.	7	Jabot	RB00822857		no	no	native	non-endemic	yes	Caatinga|Cerrado|Atlantic Forest	non-endemic	ES and MG	LC			yes
Angiosperms	Clusiaceae	Clusia	Clusia aemygdioi	Gomes da Silva & B.Weinberg	3	Reflora	CESJ23245		no	no	native	endemic	yes	Atlantic Forest	endemic	ES	EN	EN		yes
Angiosperms	Clusiaceae	Clusia	Clusia criuva	Cambess.	2	Reflora	HUEMG000135		no	no	native	endemic	yes	Cerrado|Atlantic Forest	non-endemic	MG	LC			yes
Angiosperms	Clusiaceae	Clusia	Clusia fluminensis	Planch. & Triana	1	Jabot	RB01377470		yes	no	native	endemic	yes	Atlantic Forest	endemic	ES	not evaluated			yes
Angiosperms	Clusiaceae	Clusia	Clusia lanceolata	Cambess.	2	Splink	MBM144486		no	no	native	endemic	yes	Atlantic Forest	endemic	ES	not evaluated			yes
Angiosperms	Clusiaceae	Clusia	Clusia mexiae	P.F.Stevens	2	Jabot	RB01203103		no	no	native	endemic	yes	Cerrado|Atlantic Forest	non-endemic	MG	not evaluated			no
Angiosperms	Clusiaceae	Clusia	Clusia organensis	Planch. & Triana	9	Jabot	RB01377559		no	no	native	endemic	yes	Atlantic Forest	endemic	ES and MG	LC			yes
Angiosperms	Clusiaceae	Garcinia	Garcinia gardneriana	(Planch. & Triana) Zappi	1	Jabot	RB01202498		yes	no	native	non-endemic	yes	Amazon|Caatinga|Cerrado|Atlantic Forest	non-endemic	ES and MG	not evaluated			yes
Angiosperms	Clusiaceae	Tovomitopsis	Tovomitopsis saldanhae	Engl.	1	Splink	VIC042285		yes	no	native	endemic	yes	Atlantic Forest	endemic	ES and MG	not evaluated	CR		no
Angiosperms	Commelinaceae	Commelina	Commelina obliqua	Vahl	1	Reflora	CESJ23313		yes	no	native	non-endemic	yes	Amazon|Caatinga|Cerrado|Atlantic Forest	non-endemic	ES and MG	not evaluated			yes
Angiosperms	Commelinaceae	Commelina	Commelina rufipes	Seub.	1	Splink	UEC057315		yes	no	native	non-endemic	yes	Amazon|Caatinga|Cerrado|Atlantic Forest	non-endemic	ES and MG	not evaluated			yes
Angiosperms	Commelinaceae	Dichorisandra	Dichorisandra hexandra	(Aubl.) C.B.Clarke	2	Reflora	ESA121901		no	no	native	non-endemic	yes	Amazon|Caatinga|Cerrado|Atlantic Forest	non-endemic	ES and MG	not evaluated			yes
Angiosperms	Commelinaceae	Dichorisandra	Dichorisandra incurva	Mart. ex Schult.f.	1	Reflora	ESA064792		yes	no	native	endemic	yes	Atlantic Forest	endemic	ES and MG	not evaluated	VU		yes
Angiosperms	Commelinaceae	Dichorisandra	Dichorisandra pubescens	Mart. ex Schult. f.	1	Reflora	ESA064370		yes	no	native	non-endemic	yes	Amazon|Caatinga|Cerrado|Atlantic Forest	non-endemic	ES and MG	not evaluated			yes
Angiosperms	Commelinaceae	Dichorisandra	Dichorisandra villosula	Mart. ex Schult. f.	1	Reflora	P01799838		yes	yes	native	non-endemic	no	Amazon	non-endemic	MG	not evaluated			no
Angiosperms	Commelinaceae	Tradescantia	Tradescantia umbraculifera	Hand.-Mazz.	1	Jabot	RB01377549		yes	no	native	non-endemic	yes	Atlantic Forest|Pampa	non-endemic	ES and MG	not evaluated			no
Angiosperms	Commelinaceae	Tripogandra	Tripogandra diuretica	(Mart.) Handlos	3	Reflora	CESJ23561		no	no	native	non-endemic	yes	Amazon|Caatinga|Cerrado|Atlantic Forest	non-endemic	ES and MG	not evaluated			yes
Angiosperms	Convolvulaceae	Distimake	Distimake macrocalyx	(Ruiz & Pav.) A.R. Simões & Staples	3	Reflora	SPF00073392		no	no	native	non-endemic	yes	Amazon|Caatinga|Cerrado|Atlantic Forest|Pantanal	non-endemic	ES and MG	not evaluated			no
Angiosperms	Convolvulaceae	Ipomoea	Ipomoea purpurea	(L.) Roth	2	Splink		BHCB 124514	no	no	native	non-endemic	yes	Amazon|Caatinga|Cerrado|Atlantic Forest	non-endemic	ES and MG	not evaluated			yes
Angiosperms	Convolvulaceae	Ipomoea	Ipomoea ramosissima	(Poir.) Choisy	1	Reflora	NY00486454		yes	yes	native	non-endemic	yes	Amazon|Caatinga|Cerrado|Atlantic Forest|Pampa	non-endemic	ES and MG	not evaluated			yes
Angiosperms	Convolvulaceae	Ipomoea	Ipomoea saopaulista	O'Donell	1	Reflora	SPF00073393		yes	no	native	non-endemic	yes	Amazon|Cerrado|Atlantic Forest	non-endemic	ES and MG	not evaluated			yes
Angiosperms	Crassulaceae	Kalanchoe	Kalanchoe fedtschenkoi	Raym.-Hamet & H.Perrier	1	Jabot	RB00900305		yes	no	non-native	non-endemic	yes	Atlantic Forest	endemic	ES and MG	not evaluated			yes
Angiosperms	Cucurbitaceae	Cayaponia	Cayaponia diversifolia	(Cogn.) Cogn.	1	Reflora	P06395833		yes	yes	native	non-endemic	yes	Cerrado|Atlantic Forest	non-endemic	MG	not evaluated			no
Angiosperms	Cucurbitaceae	Cayaponia	Cayaponia martiana	(Cogn.) Cogn.	1	Reflora	K001192474		yes	no	native	non-endemic	yes	Atlantic Forest	endemic	MG	not evaluated			yes
Angiosperms	Cucurbitaceae	Cayaponia	Cayaponia villosissima	Cogn.	1	Splink	BHCB011311		yes	no	native	endemic	yes	Atlantic Forest	endemic	ES and MG	not evaluated			yes
Angiosperms	Cucurbitaceae	Fevillea	Fevillea trilobata	L.	1	Reflora	P05620415		yes	yes	native	non-endemic	yes	Caatinga|Cerrado|Atlantic Forest|Pantanal	non-endemic	ES and MG	not evaluated			yes
Angiosperms	Cucurbitaceae	Melothrianthus	Melothrianthus smilacifolius	(Cogn.) Mart.Crov.	1	Jabot	RB01339587		yes	no	native	endemic	yes	Cerrado|Atlantic Forest	non-endemic	ES and MG	not evaluated			yes
Angiosperms	Cunoniaceae	Lamanonia	Lamanonia ternata	Vell.	3	Jabot	RB01198157		no	no	native	endemic	yes	Cerrado|Atlantic Forest	non-endemic	ES and MG	not evaluated			no
Angiosperms	Cunoniaceae	Lamanonia	Lamanonia ulei	(Engl.) L.B. Sm.	2	Reflora	US01351743		no	no	native	endemic	yes	Atlantic Forest	endemic	MG	not evaluated			no
Angiosperms	Cunoniaceae	Weinmannia	Weinmannia humilis	Engl.	4	Reflora	CESJ24016		no	no	native	endemic	yes	Atlantic Forest	endemic	ES and MG	not evaluated			no
Angiosperms	Cunoniaceae	Weinmannia	Weinmannia paulliniifolia	Pohl ex Ser.	4	Jabot	RB01198201		no	no	native	endemic	yes	Cerrado|Atlantic Forest	non-endemic	MG	NT			no
Angiosperms	Cunoniaceae	Weinmannia	Weinmannia pinnata	L.	1	Reflora	CESJ22323		yes	no	native	non-endemic	yes	Atlantic Forest	endemic	ES	not evaluated			no
Angiosperms	Cyperaceae	Bulbostylis	Bulbostylis capillaris	(L.) C.B.Clarke	2	Reflora	CESJ23624		no	no	native	non-endemic	yes	Amazon|Caatinga|Cerrado|Atlantic Forest|Pampa|Pantanal	non-endemic	ES and MG	not evaluated			yes
Angiosperms	Cyperaceae	Bulbostylis	Bulbostylis hirtella	(Schrad.) Urb.	1	Reflora	ICN00003257		yes	no	native	non-endemic	yes	Cerrado|Atlantic Forest|Pampa|Pantanal	non-endemic	ES and MG	not evaluated			yes
Angiosperms	Cyperaceae	Bulbostylis	Bulbostylis junciformis	(Kunth) C.B.Clarke	1	Reflora	CESJ23611		yes	no	native	non-endemic	yes	Amazon|Caatinga|Cerrado|Atlantic Forest|Pampa|Pantanal	non-endemic	ES and MG	not evaluated			yes
Angiosperms	Cyperaceae	Bulbostylis	Bulbostylis sphaerocephala	(Boeckeler) C.B.Clarke	2	Jabot	RB01141852		no	no	native	non-endemic	yes	Cerrado|Atlantic Forest|Pampa	non-endemic	ES and MG	not evaluated			yes
Angiosperms	Cyperaceae	Carex	Carex brasiliensis	A.St.-Hil.	4	Reflora	UB0005918		no	no	native	non-endemic	yes	Atlantic Forest|Pampa	non-endemic	ES and MG	not evaluated			yes
Angiosperms	Cyperaceae	Carex	Carex catharinensis	Boeckeler	1	Jabot	RB00284975		yes	yes	native	non-endemic	yes	Atlantic Forest	endemic	MG	not evaluated			no
Angiosperms	Cyperaceae	Carex	Carex hamata	Sw.	1	Reflora	MBM060481		yes	no	native	non-endemic	yes	Amazon|Atlantic Forest	non-endemic	MG	not evaluated			no
Angiosperms	Cyperaceae	Carex	Carex phalaroides	Kunth	1	Reflora	MBM060478		yes	no	native	non-endemic	yes	Atlantic Forest|Pampa	non-endemic	ES and MG	not evaluated			yes
Angiosperms	Cyperaceae	Carex	Carex purpureovaginata	Boeckeler	1	Jabot	RB00284976		yes	yes	native	endemic	yes	Atlantic Forest|Pampa	non-endemic	ES and MG	not evaluated			no
Angiosperms	Cyperaceae	Cyperus	Cyperus coriifolius	Boeckeler	1	Splink		SP 238216	yes	no	native	non-endemic	yes	Cerrado|Atlantic Forest	non-endemic	ES	not evaluated			yes
Angiosperms	Cyperaceae	Lagenocarpus	Lagenocarpus rigidus	Nees	3	Jabot	RB01183686		no	no	native	non-endemic	yes	Amazon|Caatinga|Cerrado|Atlantic Forest|Pantanal	non-endemic	ES and MG	not evaluated			yes
Angiosperms	Cyperaceae	Rhynchospora	Rhynchospora biflora	Boeckeler	1	Splink	VIC042144		yes	no	native	non-endemic	yes	Cerrado|Atlantic Forest	non-endemic	ES and MG	LC			yes
Angiosperms	Cyperaceae	Rhynchospora	Rhynchospora corymbosa	(L.) Britton	1	Splink	BHCB039534		yes	no	native	non-endemic	yes	Amazon|Caatinga|Cerrado|Atlantic Forest|Pampa|Pantanal	non-endemic	ES and MG	not evaluated			yes
Angiosperms	Cyperaceae	Rhynchospora	Rhynchospora dissitispicula	T.Koyama	1	Jabot	RB01219705		yes	no	native	endemic	no	Cerrado	non-endemic	MG	not evaluated			no
Angiosperms	Cyperaceae	Rhynchospora	Rhynchospora glaziovii	Boeckeler	1	Jabot	RB01217783		yes	no	native	non-endemic	yes	Cerrado|Atlantic Forest	non-endemic	MG	not evaluated			yes
Angiosperms	Cyperaceae	Rhynchospora	Rhynchospora marisculus	Lindl. & Nees	1	Reflora	CESJ23662		yes	no	native	non-endemic	yes	Amazon|Caatinga|Cerrado|Atlantic Forest|Pampa|Pantanal	non-endemic	ES and MG	not evaluated			yes
Angiosperms	Cyperaceae	Rhynchospora	Rhynchospora riedeliana	C.B.Clarke	1	Jabot	RB00482769		yes	yes	native	endemic	no	Cerrado	non-endemic	MG	not evaluated			no
Angiosperms	Cyperaceae	Rhynchospora	Rhynchospora tenuis	Link	3	Jabot	RB01219700		no	no	native	non-endemic	yes	Amazon|Caatinga|Cerrado|Atlantic Forest|Pampa|Pantanal	non-endemic	ES and MG	LC			yes
Angiosperms	Cyperaceae	Rhynchospora	Rhynchospora warmingii	Boeckeler	1	Splink	VIC050904		yes	no	native	non-endemic	no	Cerrado	non-endemic	MG	LC			no
Angiosperms	Cyperaceae	Scleria	Scleria alpina	Core	1	Reflora	NY00051751		yes	yes	native	endemic	yes	Atlantic Forest	endemic	ES and MG	not evaluated		VU	yes
Angiosperms	Cyperaceae	Scleria	Scleria latifolia	Sw.	1	Jabot	RB01183715		yes	no	native	non-endemic	yes	Amazon|Caatinga|Cerrado|Atlantic Forest|Pantanal	non-endemic	ES and MG	not evaluated			yes
Angiosperms	Cyperaceae	Scleria	Scleria myricocarpa	Kunth	1	Jabot	RB00483341		yes	yes	native	endemic	yes	Atlantic Forest	endemic	ES and MG	not evaluated			yes
Angiosperms	Cyperaceae	Scleria	Scleria panicoides	Kunth	1	Splink	VIES030923		yes	no	native	non-endemic	yes	Cerrado|Atlantic Forest|Pampa	non-endemic	ES and MG	not evaluated			yes
Angiosperms	Cyperaceae	Scleria	Scleria plusiophylla	Steud.	1	Reflora	CESJ23213		no	no	native	non-endemic	yes	Cerrado|Atlantic Forest	non-endemic	ES and MG	not evaluated			yes
Angiosperms	Cyperaceae	Trilepis	Trilepis lhotzkiana	Nees ex Arn.	1	Reflora	RB00685788		yes	no	native	non-endemic	yes	Amazon|Caatinga|Cerrado|Atlantic Forest	non-endemic	ES and MG	not evaluated			yes
Angiosperms	Dichapetalaceae	Stephanopodium	Stephanopodium organense	(Rizzini) Prance	1	Splink	VIES030915		yes	no	native	endemic	yes	Atlantic Forest	endemic	ES	not evaluated	VU		yes
Angiosperms	Dilleniaceae	Davilla	Davilla rugosa	Poir.	3	Jabot	RB00579641		no	no	native	non-endemic	yes	Amazon|Atlantic Forest	non-endemic	ES and MG	not evaluated			yes
Angiosperms	Dioscoreaceae	Dioscorea	Dioscorea amaranthoides	Presl.	1	Reflora	MO1434848		yes	yes	native	non-endemic	no	Amazon|Caatinga|Cerrado	non-endemic	MG	not evaluated			no
Angiosperms	Dioscoreaceae	Dioscorea	Dioscorea campanulata	Uline ex R.Knuth	3	Jabot	RB01319894		no	no	native	endemic	yes	Atlantic Forest	endemic	ES and MG	not evaluated			no
Angiosperms	Dioscoreaceae	Dioscorea	Dioscorea grisebachii	Kunth	3	Jabot	RB01319906		no	no	native	endemic	yes	Atlantic Forest	endemic	ES and MG	not evaluated			yes
Angiosperms	Dioscoreaceae	Dioscorea	Dioscorea ovata	Vell.	2	Reflora	ESA064761		no	no	native	endemic	yes	Caatinga|Cerrado|Atlantic Forest	non-endemic	ES and MG	not evaluated			yes
Angiosperms	Droseraceae	Drosera	Drosera latifolia	(Eichler) Gonella & Rivadavia	7	Reflora	SPF00139217		no	no	native	endemic	yes	Cerrado|Atlantic Forest	non-endemic	ES and MG	not evaluated			no
Angiosperms	Droseraceae	Drosera	Drosera montana	A.St.-Hil.	6	Reflora	CESJ26617		no	no	native	non-endemic	yes	Caatinga|Cerrado|Atlantic Forest	non-endemic	ES and MG	not evaluated			yes
Angiosperms	Droseraceae	Drosera	Drosera villosa	A.St.-Hil.	3	Reflora	CESJ23587		no	no	native	endemic	yes	Atlantic Forest	endemic	MG	not evaluated			yes
Angiosperms	Elaeocarpaceae	Sloanea	Sloanea hirsuta	(Schott) Planch. ex Benth.	1	Reflora	HUEMG000137		yes	no	native	endemic	yes	Atlantic Forest	endemic	ES and MG	LC			yes
Angiosperms	Ericaceae	Agarista	Agarista coriifolia	(Thunb.) Hook. ex Nied.	1	Splink		BHCB 136421	yes	no	native	endemic	no	Cerrado	non-endemic	MG	not evaluated			no
Angiosperms	Ericaceae	Agarista	Agarista oleifolia	(Cham.) G.Don	15	Jabot	RB01345904		no	no	native	endemic	yes	Caatinga|Cerrado|Atlantic Forest	non-endemic	ES and MG	not evaluated			yes
Angiosperms	Ericaceae	Gaultheria	Gaultheria eriophylla	(Pers.) Sleumer ex Burtt	15	Jabot	RB00077744		no	no	native	endemic	yes	Cerrado|Atlantic Forest	non-endemic	ES and MG	not evaluated			yes
Angiosperms	Ericaceae	Gaultheria	Gaultheria serrata	(Vell.) Sleumer ex Kin.-Gouv.	29	Reflora	ESA106735		no	no	native	endemic	yes	Atlantic Forest	endemic	ES and MG	not evaluated			yes
Angiosperms	Ericaceae	Gaylussacia	Gaylussacia caparoensis	Sleumer	26	Reflora	UFRN00022837		no	no	native	endemic	yes	Atlantic Forest	endemic	ES and MG	EN	EN	VU	yes
Angiosperms	Ericaceae	Gaylussacia	Gaylussacia chamissonis	Meisn.	1	Splink		BHCB 183040	yes	no	native	endemic	yes	Cerrado|Atlantic Forest	non-endemic	MG	not evaluated			no
Angiosperms	Ericaceae	Gaylussacia	Gaylussacia densa	Cham.	11	Jabot	RB01360451		no	no	native	endemic	yes	Cerrado|Atlantic Forest	non-endemic	ES and MG	not evaluated			yes
Angiosperms	Ericaceae	Gaylussacia	Gaylussacia pallida	Cham.	6	Reflora	ESA117425		no	no	native	endemic	yes	Cerrado|Atlantic Forest	non-endemic	ES and MG	not evaluated	EN		yes
Angiosperms	Eriocaulaceae	Paepalanthus	Paepalanthus acantholimon	Ruhland	16	Jabot	RB01340921		no	no	native	endemic	yes	Atlantic Forest	endemic	ES and MG	not evaluated	VU		yes
Angiosperms	Eriocaulaceae	Paepalanthus	Paepalanthus caparoensis	Ruhland	24	Jabot	RB01345253		no	no	native	endemic	yes	Atlantic Forest	endemic	MG	not evaluated	VU	VU	yes
Angiosperms	Eriocaulaceae	Paepalanthus	Paepalanthus exiguus	(Bong.) Körn.	3	Jabot	RB01340947		no	no	native	endemic	yes	Cerrado|Atlantic Forest	non-endemic	MG	not evaluated			no
Angiosperms	Eriocaulaceae	Paepalanthus	Paepalanthus globosus	Ruhland	5	Jabot	RB01345257		no	no	native	endemic	yes	Atlantic Forest	endemic	MG	not evaluated	VU		yes
Angiosperms	Escalloniaceae	Escallonia	Escallonia bifida	Link & Otto	10	Reflora	ESA102288		no	no	native	non-endemic	yes	Cerrado|Atlantic Forest	non-endemic	MG	not evaluated			no
Angiosperms	Escalloniaceae	Escallonia	Escallonia hispida	(Vell.) Sleumer	1	Reflora	ESA102294		yes	no	native	endemic	yes	Atlantic Forest	endemic	MG	not evaluated			no
Angiosperms	Escalloniaceae	Escallonia	Escallonia laevis	(Vell.) Sleumer	8	Reflora	NY00498436		no	no	native	endemic	yes	Atlantic Forest	endemic	ES and MG	not evaluated			yes
Angiosperms	Euphorbiaceae	Acalypha	Acalypha brasiliensis	Müll.Arg.	7	Jabot	RB00786600		no	no	native	non-endemic	yes	Amazon|Caatinga|Cerrado|Atlantic Forest	non-endemic	ES and MG	not evaluated			yes
Angiosperms	Euphorbiaceae	Acalypha	Acalypha diversifolia	Jacq.	1	Jabot	RB01217946		yes	no	native	non-endemic	no	Amazon|Cerrado	non-endemic	MG	not evaluated			no
Angiosperms	Euphorbiaceae	Alchornea	Alchornea triplinervia	(Spreng.) Müll.Arg.	2	Jabot	RB01217960		no	no	native	non-endemic	yes	Amazon|Caatinga|Cerrado|Atlantic Forest	non-endemic	ES and MG	not evaluated			yes
Angiosperms	Euphorbiaceae	Croton	Croton chloroleucus	Müll.Arg.	2	Jabot	RB01215646		no	no	native	endemic	yes	Atlantic Forest	endemic	ES and MG	not evaluated			no
Angiosperms	Euphorbiaceae	Croton	Croton echinocarpus	Müll. Arg.	3	Jabot	RB00654205		no	no	native	endemic	yes	Atlantic Forest	endemic	ES and MG	not evaluated			no
Angiosperms	Euphorbiaceae	Croton	Croton eichleri	Müll.Arg.	1	Reflora	CESJ23354		yes	no	native	endemic	yes	Atlantic Forest	endemic	ES and MG	not evaluated			no
Angiosperms	Euphorbiaceae	Croton	Croton erythroxyloides	Baill.	3	Jabot	RB00623293		no	no	native	endemic	yes	Cerrado|Atlantic Forest	non-endemic	MG	not evaluated			yes
Angiosperms	Euphorbiaceae	Croton	Croton floribundus	Spreng.	3	Reflora	CESJ23345		no	no	native	non-endemic	yes	Atlantic Forest	endemic	ES and MG	not evaluated			yes
Angiosperms	Euphorbiaceae	Croton	Croton lagoensis	Müll.Arg.	1	Jabot	RB01215474		yes	no	native	endemic	yes	Cerrado|Atlantic Forest	non-endemic	MG	not evaluated			no
Angiosperms	Euphorbiaceae	Croton	Croton nigricans	(Mart. ex Schltdl.) Radcl.-Sm. & Govaerts	1	Splink	UEC177453		yes	no	native	endemic	yes	Atlantic Forest	endemic	no	not evaluated			no
Angiosperms	Euphorbiaceae	Croton	Croton salutaris	Casar.	2	Reflora	ESA064798		no	no	native	endemic	yes	Atlantic Forest	endemic	ES and MG	not evaluated			yes
Angiosperms	Euphorbiaceae	Croton	Croton splendidus	Mart.	35	Jabot	RB00706378		no	no	native	endemic	yes	Cerrado|Atlantic Forest	non-endemic	ES and MG	not evaluated			yes
Angiosperms	Euphorbiaceae	Croton	Croton urucurana	Baill.	1	Reflora	HUEMG000012		yes	no	native	non-endemic	yes	Amazon|Cerrado|Atlantic Forest	non-endemic	ES and MG	not evaluated			yes
Angiosperms	Euphorbiaceae	Manihot	Manihot pilosa	Pohl	1	Reflora	CEN00044687		yes	no	native	endemic	yes	Atlantic Forest	endemic	ES and MG	not evaluated			yes
Angiosperms	Euphorbiaceae	Maprounea	Maprounea guianensis	Aubl.	1	Reflora	HUEMG002785		yes	no	native	non-endemic	yes	Amazon|Cerrado|Atlantic Forest	non-endemic	ES and MG	not evaluated			yes
Angiosperms	Euphorbiaceae	Microstachys	Microstachys corniculata	(Vahl) Griseb.	1	Jabot	RB01399544		yes	no	native	non-endemic	yes	Amazon|Caatinga|Cerrado|Atlantic Forest	non-endemic	ES and MG	not evaluated			yes
Angiosperms	Euphorbiaceae	Microstachys	Microstachys hispida	(Mart. & Zucc.) Govaerts	5	Reflora	CESJ23244		no	no	native	non-endemic	yes	Amazon|Caatinga|Cerrado|Atlantic Forest	non-endemic	MG	not evaluated			yes
Angiosperms	Euphorbiaceae	Plukenetia	Plukenetia serrata	(Vell.) L.J.Gillespie	1	Splink	HUEFS0032971		yes	no	native	endemic	yes	Atlantic Forest	endemic	ES and MG	not evaluated			yes
Angiosperms	Fabaceae	Ancistrotropis	Ancistrotropis peduncularis	(Kunth) A. Delgado	1	Jabot	RB01230944		yes	no	native	non-endemic	yes	Amazon|Caatinga|Cerrado|Atlantic Forest|Pantanal	non-endemic	MG	not evaluated			yes
Angiosperms	Fabaceae	Ancistrotropis	Ancistrotropis robusta	(Piper) A. Delgado	1	Jabot	RB00657181		yes	no	native	endemic	yes	Cerrado|Atlantic Forest	non-endemic	ES and MG	not evaluated			yes
Angiosperms	Fabaceae	Arachis	Arachis hypogaea	L.	1	Jabot	RB00418679		yes	no	non-native	non-endemic	yes	Amazon|Caatinga|Cerrado|Atlantic Forest|Pampa|Pantanal	non-endemic	ES and MG	not evaluated			yes
Angiosperms	Fabaceae	Bionia	Bionia bella	Mart. ex Benth.	2	Reflora	ESA081810		no	no	native	endemic	yes	Atlantic Forest	endemic	ES and MG	DD			yes
Angiosperms	Fabaceae	Camptosema	Camptosema scarlatinum	(Mart. ex Benth.) Burkart	20	Jabot	RB01334195		no	no	native	non-endemic	yes	Cerrado|Atlantic Forest	non-endemic	ES and MG	not evaluated			yes
Angiosperms	Fabaceae	Cassia	Cassia ferruginea	(Schrad.) Schrad. ex DC.	7	Jabot	RB01377540		no	no	native	non-endemic	yes	Caatinga|Cerrado|Atlantic Forest	non-endemic	ES and MG	not evaluated			yes
Angiosperms	Fabaceae	Chamaecrista	Chamaecrista nictitans	(L.) Moench	1	Jabot	RB01101417		yes	no	native	non-endemic	yes	Amazon|Caatinga|Cerrado|Atlantic Forest|Pantanal	non-endemic	ES and MG	not evaluated			yes
Angiosperms	Fabaceae	Cochliasanthus	Cochliasanthus caracalla	(L.) Trew	2	Splink	BHCB136834		no	no	native	non-endemic	yes	Amazon|Caatinga|Cerrado|Atlantic Forest	non-endemic	ES	not evaluated			yes
Angiosperms	Fabaceae	Collaea	Collaea speciosa	(Loisel.) DC.	29	Jabot	RB00490531		no	no	native	non-endemic	yes	Caatinga|Cerrado|Atlantic Forest	non-endemic	ES and MG	LC			yes
Angiosperms	Fabaceae	Condylostylis	Condylostylis candida	(Vell.) A. Delgado	1	Reflora	P02750102		yes	yes	native	non-endemic	yes	Amazon|Caatinga|Cerrado|Atlantic Forest	non-endemic	ES and MG	not evaluated			yes
Angiosperms	Fabaceae	Copaifera	Copaifera trapezifolia	Hayne	2	Reflora	VIES031760		no	no	native	non-endemic	yes	Atlantic Forest	endemic	MG	not evaluated			yes
Angiosperms	Fabaceae	Crotalaria	Crotalaria breviflora	DC.	4	Reflora	ICN00032644		no	no	native	endemic	yes	Caatinga|Cerrado|Atlantic Forest	non-endemic	MG	not evaluated			no
Angiosperms	Fabaceae	Crotalaria	Crotalaria micans	Link	3	Jabot	RB00418677		no	no	native	non-endemic	yes	Amazon|Caatinga|Cerrado|Atlantic Forest|Pampa	non-endemic	MG	not evaluated			yes
Angiosperms	Fabaceae	Crotalaria	Crotalaria vitellina	Ker Gawl.	2	Jabot	RB00418675		no	no	native	non-endemic	yes	Caatinga|Cerrado|Atlantic Forest	non-endemic	MG	not evaluated			yes
Angiosperms	Fabaceae	Dalbergia	Dalbergia foliolosa	Benth.	1	Jabot	RB00173476		yes	no	native	endemic	yes	Cerrado|Atlantic Forest	non-endemic	ES and MG	not evaluated			yes
Angiosperms	Fabaceae	Dalbergia	Dalbergia frutescens	(Vell.) Britton	2	Jabot	RB00865923		no	no	native	non-endemic	yes	Amazon|Caatinga|Cerrado|Atlantic Forest	non-endemic	ES and MG	not evaluated			yes
Angiosperms	Fabaceae	Dalbergia	Dalbergia villosa	(Benth.) Benth.	2	Jabot	RB00657848		no	no	native	non-endemic	yes	Cerrado|Atlantic Forest	non-endemic	MG	not evaluated			no
Angiosperms	Fabaceae	Desmodium	Desmodium subsericeum	Malme	1	Jabot	RB00418640		yes	no	native	non-endemic	yes	Cerrado|Atlantic Forest	non-endemic	ES and MG	not evaluated			yes
Angiosperms	Fabaceae	Desmodium	Desmodium uncinatum	(Jacq.) DC.	1	Jabot	RB00517049		yes	no	native	non-endemic	yes	Caatinga|Cerrado|Atlantic Forest|Pampa	non-endemic	ES and MG	not evaluated			yes
Angiosperms	Fabaceae	Erythrina	Erythrina verna	Vell.	1	Reflora	HUEMG003923		yes	no	native	endemic	yes	Amazon|Cerrado|Atlantic Forest	non-endemic	ES and MG	not evaluated			yes
Angiosperms	Fabaceae	Inga	Inga edulis	Mart.	2	Reflora	HUEMG002793		no	no	native	non-endemic	yes	Amazon|Caatinga|Cerrado|Atlantic Forest	non-endemic	ES and MG	not evaluated			yes
Angiosperms	Fabaceae	Inga	Inga marginata	Willd.	4	Jabot	RB01338654		no	no	native	non-endemic	yes	Amazon|Cerrado|Atlantic Forest	non-endemic	ES and MG	not evaluated			yes
Angiosperms	Fabaceae	Inga	Inga schinifolia	Benth.	10	Reflora	CESJ22569		no	no	native	endemic	yes	Atlantic Forest	endemic	MG	not evaluated			no
Angiosperms	Fabaceae	Inga	Inga sessilis	(Vell.) Mart.	17	Reflora	CESJ23995		no	no	native	endemic	yes	Amazon|Cerrado|Atlantic Forest	non-endemic	ES and MG	not evaluated			yes
Angiosperms	Fabaceae	Inga	Inga striata	Benth.	1	Splink	VIC034838		yes	no	native	non-endemic	yes	Amazon|Cerrado|Atlantic Forest	non-endemic	ES and MG	not evaluated			yes
Angiosperms	Fabaceae	Inga	Inga subnuda	Salzm. ex Benth.	3	Jabot	RB00670446		no	no	native	endemic	yes	Atlantic Forest	endemic	ES and MG	not evaluated			yes
Angiosperms	Fabaceae	Inga	Inga vulpina	Mart. ex Benth.	1	Reflora	HUEMG000107		yes	no	native	endemic	yes	Cerrado|Atlantic Forest	non-endemic	ES and MG	not evaluated		VU	yes
Angiosperms	Fabaceae	Leptospron	Leptospron adenanthum	(G. Mey.) A. Delgado	1	Reflora	ICN00032645		no	no	native	non-endemic	yes	Amazon|Caatinga|Cerrado|Atlantic Forest	non-endemic	MG	not evaluated			yes
Angiosperms	Fabaceae	Machaerium	Machaerium declinatum	(Vell.) Stellfeld	1	Reflora	SPF00068708		yes	no	native	endemic	yes	Atlantic Forest	endemic	ES and MG	not evaluated			yes
Angiosperms	Fabaceae	Machaerium	Machaerium gracile	Benth.	1	Reflora	HUEMG004882		yes	no	native	endemic	yes	Atlantic Forest	endemic	ES and MG	not evaluated			yes
Angiosperms	Fabaceae	Machaerium	Machaerium nyctitans	(Vell.) Benth.	1	Jabot	RB01346899		yes	no	native	non-endemic	yes	Cerrado|Atlantic Forest	non-endemic	ES and MG	LC			yes
Angiosperms	Fabaceae	Machaerium	Machaerium villosum	Vogel	1	Reflora	NY02679271		yes	no	native	non-endemic	yes	Caatinga|Cerrado|Atlantic Forest	non-endemic	MG	LC			no
Angiosperms	Fabaceae	Mimosa	Mimosa aurivillus	Mart.	14	Jabot	RB00163258		no	no	native	endemic	yes	Cerrado|Atlantic Forest	non-endemic	MG	not evaluated			no
Angiosperms	Fabaceae	Mimosa	Mimosa diplotricha	C.Wright ex Sauvalle	2	Reflora	ESA112534		yes	no	native	non-endemic	yes	Amazon|Caatinga|Cerrado|Atlantic Forest|Pampa	non-endemic	ES and MG	not evaluated			yes
Angiosperms	Fabaceae	Mimosa	Mimosa pigra	L.	1	Reflora	HUEMG004109		yes	no	native	non-endemic	yes	Amazon|Caatinga|Cerrado|Atlantic Forest|Pantanal	non-endemic	ES and MG	not evaluated			yes
Angiosperms	Fabaceae	Piptadenia	Piptadenia gonoacantha	(Mart.) J.F.Macbr.	1	Jabot	RB00670982		yes	no	native	non-endemic	yes	Cerrado|Atlantic Forest	non-endemic	ES and MG	LC			yes
Angiosperms	Fabaceae	Piptadenia	Piptadenia micracantha	Benth.	1	Jabot	RB00418618		yes	no	native	endemic	yes	Atlantic Forest	endemic	MG	not evaluated			yes
Angiosperms	Fabaceae	Senegalia	Senegalia grandistipula	(Benth.) Seigler & Ebinger	1	Jabot	RB01354440		yes	no	native	endemic	yes	Atlantic Forest	endemic	ES and MG	not evaluated			yes
Angiosperms	Fabaceae	Senegalia	Senegalia polyphylla	(DC.) Britton & Rose	1	Splink	CESJ0023339		yes	no	native	non-endemic	yes	Amazon|Caatinga|Cerrado|Atlantic Forest|Pantanal	non-endemic	ES and MG	not evaluated			yes
Angiosperms	Fabaceae	Senna	Senna angulata	(Vogel) H.S.Irwin & Barneby	2	Jabot	RB01076649		no	no	native	endemic	yes	Cerrado|Atlantic Forest	non-endemic	ES and MG	LC			yes
Angiosperms	Fabaceae	Senna	Senna macranthera	(DC. ex Collad.) H.S.Irwin & Barneby	3	Jabot	RB01137353		no	no	native	non-endemic	yes	Caatinga|Cerrado|Atlantic Forest	non-endemic	ES and MG	not evaluated			yes
Angiosperms	Fabaceae	Senna	Senna multijuga	(Rich.) H.S.Irwin & Barneby	15	Jabot	RB01183887		no	no	native	non-endemic	yes	Amazon|Caatinga|Cerrado|Atlantic Forest	non-endemic	ES and MG	not evaluated			yes
Angiosperms	Fabaceae	Senna	Senna neglecta	(Vogel) H.S.Irwin & Barneby	3	Jabot	RB01076645		no	no	native	non-endemic	yes	Caatinga|Cerrado|Atlantic Forest	non-endemic	ES and MG	not evaluated			yes
Angiosperms	Fabaceae	Senna	Senna oblongifolia	(Vogel) H.S.Irwin & Barneby	1	Jabot	RB01102092		yes	no	native	non-endemic	yes	Amazon|Cerrado|Atlantic Forest	non-endemic	MG	not evaluated			no
Angiosperms	Fabaceae	Senna	Senna organensis	(Glaz. ex Harms) H.S.Irwin	32	Jabot	RB00147679		no	no	native	endemic	yes	Atlantic Forest	endemic	ES and MG	not evaluated			yes
Angiosperms	Fabaceae	Senna	Senna pendula	(Humb.& Bonpl.ex Willd.) H.S.Irwin & Barneby	1	Reflora	HUEMG000016		yes	no	native	non-endemic	yes	Amazon|Caatinga|Cerrado|Atlantic Forest|Pampa|Pantanal	non-endemic	ES and MG	not evaluated			yes
Angiosperms	Fabaceae	Senna	Senna pneumatica	H.S.Irwin & Barneby	3	Jabot	RB00539727		no	no	native	endemic	yes	Atlantic Forest	endemic	ES and MG	not evaluated		EN	yes
Angiosperms	Fabaceae	Senna	Senna tenuifolia	(Vogel) H.S.Irwin & Barneby	1	Jabot	RB00829200		yes	no	native	endemic	yes	Atlantic Forest	endemic	ES and MG	not evaluated			no
Angiosperms	Fabaceae	Sesbania	Sesbania virgata	(Cav.) Pers.	1	Reflora	HUEMG005157		yes	no	native	non-endemic	yes	Caatinga|Cerrado|Atlantic Forest|Pampa|Pantanal	non-endemic	ES and MG	not evaluated			yes
Angiosperms	Fabaceae	Stylosanthes	Stylosanthes viscosa	(L.) Sw.	1	Jabot	RB01218320		yes	no	native	non-endemic	yes	Amazon|Caatinga|Cerrado|Atlantic Forest	non-endemic	ES and MG	not evaluated			yes
Angiosperms	Fabaceae	Swartzia	Swartzia hilaireana	Mansano & Torke	1	Reflora	HUEMG003684		yes	no	native	endemic	yes	Cerrado|Atlantic Forest	non-endemic	MG	not evaluated			no
Angiosperms	Gentianaceae	Curtia	Curtia verticillaris	(Spreng.) Knobl.	1	Splink	UEC125598		yes	no	native	endemic	no	Cerrado	non-endemic	MG	not evaluated			no
Angiosperms	Gentianaceae	Hockinia	Hockinia montana	Gardner	1	Reflora	ESA064539		yes	no	native	endemic	yes	Atlantic Forest	endemic	ES and MG	not evaluated	VU		yes
Angiosperms	Gentianaceae	Macrocarpaea	Macrocarpaea glaziovii	Gilg	1	Reflora	VIES034075		yes	no	native	endemic	yes	Atlantic Forest	endemic	ES and MG	not evaluated	VU		yes
Angiosperms	Gentianaceae	Senaea	Senaea janeirensis	Brade	1	Jabot	RB00610377		yes	no	native	endemic	yes	Atlantic Forest	endemic	ES	EN			yes
Angiosperms	Gesneriaceae	Codonanthe	Codonanthe carnosa	(Gardner) Hanst.	2	Splink		BHCB 145108	no	no	native	endemic	yes	Atlantic Forest	endemic	ES and MG	VU		EN	yes
Angiosperms	Gesneriaceae	Codonanthe	Codonanthe cordifolia	Chautems	2	Jabot	RB01158818		no	no	native	endemic	yes	Atlantic Forest	endemic	ES and MG	not evaluated	VU		yes
Angiosperms	Gesneriaceae	Nematanthus	Nematanthus albus	Chautems	1	Reflora	CEPEC00132130		yes	no	native	endemic	yes	Atlantic Forest	endemic	ES	not evaluated	VU		yes
Angiosperms	Gesneriaceae	Nematanthus	Nematanthus crassifolius	(Schott) Wiehler	8	Jabot	RB01377552		no	no	native	endemic	yes	Atlantic Forest	endemic	ES and MG	LC		VU	yes
Angiosperms	Gesneriaceae	Nematanthus	Nematanthus fornix	(Vell.) Chautems	2	Jabot	RB00720439		no	no	native	endemic	yes	Atlantic Forest	endemic	ES and MG	LC	EN		yes
Angiosperms	Gesneriaceae	Nematanthus	Nematanthus lanceolatus	(Poir.) Chautems	5	Jabot	RB01163307		no	no	native	endemic	yes	Cerrado|Atlantic Forest	non-endemic	ES and MG	LC	VU		yes
Angiosperms	Gesneriaceae	Paliavana	Paliavana prasinata	(Ker Gawl.) Benth.	1	Reflora	HUEMG003847		yes	no	native	endemic	yes	Atlantic Forest	endemic	ES and MG	not evaluated			yes
Angiosperms	Gesneriaceae	Paliavana	Paliavana tenuiflora	Mansf.	1	Jabot	RB01164252		yes	no	native	endemic	yes	Caatinga|Atlantic Forest	non-endemic	ES and MG	LC	VU	VU	yes
Angiosperms	Gesneriaceae	Sinningia	Sinningia allagophylla	(Mart.) Wiehler	8	Reflora	ESA064747		no	no	native	non-endemic	yes	Cerrado|Atlantic Forest|Pampa	non-endemic	MG	not evaluated			no
Angiosperms	Gesneriaceae	Sinningia	Sinningia cooperi	(Paxton) Wiehler	10	Jabot	RB01158799		no	no	native	endemic	yes	Atlantic Forest	endemic	ES	LC	EN		yes
Angiosperms	Gesneriaceae	Sinningia	Sinningia douglasii	(Lindl.) Chautems	5	Reflora	CESJ23198		no	no	native	non-endemic	yes	Atlantic Forest	endemic	ES and MG	LC	CR		yes
Angiosperms	Gesneriaceae	Sinningia	Sinningia gigantifolia	Chautems	3	Jabot	RB01158792		no	no	native	endemic	yes	Atlantic Forest	endemic	ES and MG	not evaluated	CR		yes
Angiosperms	Gesneriaceae	Sinningia	Sinningia magnifica	(Otto & A.Dietr.) Wiehler	4	Reflora	CESJ23254		no	no	native	endemic	yes	Cerrado|Atlantic Forest	non-endemic	ES and MG	LC			yes
Angiosperms	Gesneriaceae	Sinningia	Sinningia sceptrum	(Mart.) Wiehler	5	Jabot	RB01158240		no	no	native	endemic	yes	Cerrado|Atlantic Forest	non-endemic	ES and MG	LC			yes
Angiosperms	Gesneriaceae	Vanhouttea	Vanhouttea leonii	Chautems	6	Jabot	RB00538605		no	no	native	endemic	yes	Atlantic Forest	endemic	MG	EN		EN	no
Angiosperms	Gesneriaceae	Vanhouttea	Vanhouttea pendula	Chautems	8	Jabot	RB01164237		no	no	native	endemic	yes	Atlantic Forest	endemic	MG	EN	EN	EN	yes
Angiosperms	Griseliniaceae	Griselinia	Griselinia ruscifolia	(Clos) Taub.	3	Jabot	RB01369972		no	no	native	non-endemic	yes	Atlantic Forest	endemic	ES and MG	NT			yes
Angiosperms	Heliconiaceae	Heliconia	Heliconia angusta	Vell.	1	Reflora	MO1438684		yes	yes	native	endemic	yes	Atlantic Forest	endemic	ES and MG	LC		CR	yes
Angiosperms	Hypericaceae	Hypericum	Hypericum brasiliense	Choisy	4	Reflora	NY00476879		no	no	native	non-endemic	yes	Cerrado|Atlantic Forest|Pampa	non-endemic	ES and MG	not evaluated			yes
Angiosperms	Hypericaceae	Vismia	Vismia guianensis	(Aubl.) Choisy	1	Reflora	HUEMG003089		yes	no	native	non-endemic	yes	Amazon|Caatinga|Cerrado|Atlantic Forest	non-endemic	ES	not evaluated			yes
Angiosperms	Hypericaceae	Vismia	Vismia micrantha	A.St.-Hil.	1	Jabot	RB00657130		yes	no	native	endemic	yes	Cerrado|Atlantic Forest	non-endemic	MG	not evaluated			no
Angiosperms	Hypericaceae	Vismia	Vismia pentagyna	(Spreng.) Ewan	1	Jabot	RB01202996		yes	no	native	endemic	yes	Atlantic Forest	endemic	ES	not evaluated			no
Angiosperms	Hypoxidaceae	Hypoxis	Hypoxis decumbens	L.	4	Jabot	RB01317012		no	no	native	non-endemic	yes	Amazon|Caatinga|Cerrado|Atlantic Forest|Pampa|Pantanal	non-endemic	ES and MG	not evaluated			yes
Angiosperms	Iridaceae	Neomarica	Neomarica imbricata	(Hand.-Mazz.) Sprague	5	Jabot	RB01377545		no	no	native	endemic	yes	Atlantic Forest	endemic	MG	not evaluated			yes
Angiosperms	Iridaceae	Sisyrinchium	Sisyrinchium alatum	Hook.	1	Jabot	RB00627887		yes	yes	native	non-endemic	yes	Cerrado|Atlantic Forest	non-endemic	ES and MG	not evaluated			no
Angiosperms	Iridaceae	Sisyrinchium	Sisyrinchium binervatum	Ravenna	1	Jabot	RB01128387		yes	no	native	endemic	yes	Atlantic Forest	endemic	MG	not evaluated			no
Angiosperms	Iridaceae	Sisyrinchium	Sisyrinchium cyperellum	Ravenna	4	Jabot	RB00539101		no	no	native	endemic	yes	Atlantic Forest	endemic	MG	not evaluated			no
Angiosperms	Iridaceae	Sisyrinchium	Sisyrinchium glaziovii	Baker	2	Jabot	RB00628003		no	no	native	endemic	yes	Atlantic Forest	endemic	MG	not evaluated			no
Angiosperms	Iridaceae	Sisyrinchium	Sisyrinchium luzula	Klotzsch ex Klatt	1	Reflora	ESA064480		yes	no	native	non-endemic	yes	Cerrado|Atlantic Forest	non-endemic	ES and MG	not evaluated		VU	no
Angiosperms	Iridaceae	Sisyrinchium	Sisyrinchium marchio	(Vell.) Steud.	1	Jabot	RB01235168		yes	no	native	non-endemic	yes	Cerrado|Atlantic Forest	non-endemic	ES and MG	not evaluated			no
Angiosperms	Iridaceae	Sisyrinchium	Sisyrinchium micranthum	Cav.	3	Jabot	RB01128389		no	no	native	non-endemic	yes	Atlantic Forest|Pampa	non-endemic	MG	not evaluated			no
Angiosperms	Iridaceae	Sisyrinchium	Sisyrinchium palmifolium	L.	1	Reflora	FLOR0039835		yes	no	native	non-endemic	yes	Atlantic Forest|Pampa	non-endemic	no	not evaluated			no
Angiosperms	Iridaceae	Sisyrinchium	Sisyrinchium restioides	Spreng.	1	Splink	BHCB011209		yes	no	native	non-endemic	yes	Cerrado|Atlantic Forest	non-endemic	ES and MG	not evaluated			yes
Angiosperms	Iridaceae	Sisyrinchium	Sisyrinchium vaginatum	Spreng.	16	Jabot	RB00628074		no	no	native	non-endemic	yes	Cerrado|Atlantic Forest|Pampa	non-endemic	no	not evaluated			no
Angiosperms	Iridaceae	Trimezia	Trimezia campanula	Lovo & Mello-Silva	2	Splink	SPF00182140		no	no	native	endemic	yes	Atlantic Forest	endemic	ES and MG	not evaluated			yes
Angiosperms	Iridaceae	Trimezia	Trimezia spathata	(Klatt) Baker	1	Reflora	ESA064451		yes	no	native	non-endemic	no	Cerrado	non-endemic	no	not evaluated			no
Angiosperms	Juncaceae	Juncus	Juncus effusus	L.	2	Reflora	NY00939356		no	no	native	non-endemic	yes	Atlantic Forest	endemic	ES and MG	not evaluated			yes
Angiosperms	Lamiaceae	Aegiphila	Aegiphila integrifolia	(Jacq.) Moldenke	2	Reflora	HUEMG003738		no	no	native	non-endemic	yes	Amazon|Caatinga|Cerrado|Atlantic Forest	non-endemic	ES and MG	not evaluated			yes
Angiosperms	Lamiaceae	Aegiphila	Aegiphila obducta	Vell.	2	Jabot	RB00445022		no	no	native	endemic	yes	Cerrado|Atlantic Forest	non-endemic	ES and MG	not evaluated			yes
Angiosperms	Lamiaceae	Cantinoa	Cantinoa muricata	(Schott ex Benth.) Harley & J.F.B.Pastore	2	Reflora	K001234544		no	no	native	endemic	yes	Atlantic Forest	endemic	ES and MG	not evaluated			yes
Angiosperms	Lamiaceae	Cantinoa	Cantinoa propinqua	(Epling) Harley & J.F.B.Pastore	3	Reflora	K000924766		no	no	native	endemic	yes	Atlantic Forest	endemic	MG	not evaluated			no
Angiosperms	Lamiaceae	Cantinoa	Cantinoa racemulosa	(Mart. ex Benth.) Harley & J.F.B.Pastore	3	Reflora	MBM145355		no	no	native	endemic	yes	Cerrado|Atlantic Forest	non-endemic	ES and MG	not evaluated			yes
Angiosperms	Lamiaceae	Hesperozygis	Hesperozygis myrtoides	(A.St.-Hil. ex Benth.) Epling	11	Reflora	K001068110		no	no	native	endemic	yes	Atlantic Forest	endemic	ES and MG	not evaluated			yes
Angiosperms	Lamiaceae	Hesperozygis	Hesperozygis nitida	(Benth.) Epling	7	Jabot	RB00784067		no	no	native	endemic	yes	Atlantic Forest	endemic	ES and MG	not evaluated			no
Angiosperms	Lamiaceae	Hyptidendron	Hyptidendron asperrimum	(Spreng.) Harley	9	Jabot	RB01342029		no	no	native	endemic	yes	Cerrado|Atlantic Forest	non-endemic	ES and MG	LC			yes
Angiosperms	Lamiaceae	Hyptis	Hyptis angulosa	Schott ex Benth.	1	Reflora	K001230938		yes	no	native	endemic	yes	Cerrado|Atlantic Forest	non-endemic	MG	not evaluated			no
Angiosperms	Lamiaceae	Hyptis	Hyptis radicans	(Pohl) Harley & J.F.B. Pastore	1	Jabot	RB01384801		yes	no	native	non-endemic	yes	Cerrado|Atlantic Forest	non-endemic	MG	not evaluated			no
Angiosperms	Lamiaceae	Lepechinia	Lepechinia annae	(Taub. ex Schwacke) Brade	12	Jabot	RB00586007		no	no	native	endemic	yes	Atlantic Forest	endemic	ES and MG	not evaluated			yes
Angiosperms	Lamiaceae	Marsypianthes	Marsypianthes chamaedrys	(Vahl) Kuntze	2	Jabot	RB01369447		no	no	native	non-endemic	yes	Amazon|Caatinga|Cerrado|Atlantic Forest|Pantanal	non-endemic	ES and MG	not evaluated			yes
Angiosperms	Lamiaceae	Mesosphaerum	Mesosphaerum sidifolium	(L'Hérit.) Harley & J.F.B.Pastore	1	Jabot	RB01384800		yes	no	native	non-endemic	yes	Caatinga|Atlantic Forest	non-endemic	ES and MG	not evaluated			yes
Angiosperms	Lamiaceae	Ocimum	Ocimum carnosum	(Spreng.) Link & Otto ex Benth.	2	Jabot	RB01369415		no	no	native	non-endemic	yes	Atlantic Forest	endemic	MG	not evaluated			no
Angiosperms	Lamiaceae	Salvia	Salvia arenaria	A.St.-Hil. ex Benth.	16	Jabot	RB00127118		no	no	native	endemic	yes	Atlantic Forest	endemic	MG	not evaluated			no
Angiosperms	Lamiaceae	Salvia	Salvia coccinea	Buc'hoz ex Etl.	1	Reflora	K001225078		yes	no	non-native	non-endemic	yes	Cerrado|Atlantic Forest	non-endemic	MG	not evaluated			no
Angiosperms	Lamiaceae	Salvia	Salvia itatiaiensis	Dusén	3	Reflora	NY00527110		no	no	native	endemic	yes	Atlantic Forest	endemic	MG	not evaluated			no
Angiosperms	Lamiaceae	Salvia	Salvia salicifolia	Pohl	7	Jabot	RB00127114		no	no	native	endemic	yes	Cerrado|Atlantic Forest	non-endemic	ES and MG	not evaluated			yes
Angiosperms	Lamiaceae	Vitex	Vitex schaueriana	Moldenke	1	Jabot	RB01153151		yes	no	native	endemic	no	Amazon|Caatinga|Cerrado	non-endemic	MG	not evaluated			no
Angiosperms	Lamiaceae	Vitex	Vitex sellowiana	Cham.	1	Reflora	HUEMG003002		yes	no	native	endemic	yes	Amazon|Cerrado|Atlantic Forest	non-endemic	MG	not evaluated			no
Angiosperms	Lauraceae	Aiouea	Aiouea glaziovii	(Mez) R.Rohde	1	Jabot	RB00773512		yes	no	native	endemic	yes	Atlantic Forest	endemic	ES and MG	not evaluated	EN		no
Angiosperms	Lauraceae	Aniba	Aniba firmula	(Nees & Mart.) Mez	2	Jabot	RB00685608		no	no	native	endemic	yes	Amazon|Cerrado|Atlantic Forest	non-endemic	ES and MG	not evaluated			yes
Angiosperms	Lauraceae	Endlicheria	Endlicheria paniculata	(Spreng.) J.F.Macbr.	4	Jabot	RB01348107		no	no	native	non-endemic	yes	Amazon|Caatinga|Cerrado|Atlantic Forest|Pantanal	non-endemic	ES and MG	not evaluated			yes
Angiosperms	Lauraceae	Nectandra	Nectandra oppositifolia	Nees & Mart.	6	Jabot	RB01358837		no	no	native	non-endemic	yes	Caatinga|Cerrado|Atlantic Forest	non-endemic	ES and MG	not evaluated			yes
Angiosperms	Lauraceae	Ocotea	Ocotea puberula	(Rich.) Nees	5	Jabot	RB01345587		no	no	native	non-endemic	yes	Amazon|Caatinga|Cerrado|Atlantic Forest	non-endemic	ES and MG	NT			yes
Angiosperms	Lauraceae	Ocotea	Ocotea spectabilis	(Meisn.) Mez	1	Reflora	MBML035943		yes	no	native	non-endemic	yes	Cerrado|Atlantic Forest	non-endemic	MG	not evaluated			yes
Angiosperms	Lauraceae	Persea	Persea willdenovii	Kosterm.	2	Jabot	RB01357445		no	no	native	endemic	yes	Cerrado|Atlantic Forest	non-endemic	MG	LC			yes
Angiosperms	Lentibulariaceae	Genlisea	Genlisea aurea	A.St.-Hil.	8	Jabot	RB00204339		no	no	native	endemic	yes	Cerrado|Atlantic Forest	non-endemic	ES and MG	LC			yes
Angiosperms	Lentibulariaceae	Genlisea	Genlisea lobata	Fromm	5	Reflora	CESJ022354		no	no	native	endemic	yes	Atlantic Forest	endemic	ES and MG	EN	EN		yes
Angiosperms	Lentibulariaceae	Utricularia	Utricularia amethystina	Salzm. ex A.St.-Hil. & Girard	1	Reflora	ESA064462		yes	no	native	non-endemic	yes	Amazon|Caatinga|Cerrado|Atlantic Forest	non-endemic	ES and MG	not evaluated			yes
Angiosperms	Lentibulariaceae	Utricularia	Utricularia nephrophylla	Benj.	6	Reflora	CESJ24033		no	no	native	endemic	yes	Atlantic Forest	endemic	ES and MG	not evaluated			yes
Angiosperms	Lentibulariaceae	Utricularia	Utricularia reniformis	A.St.-Hil.	11	Reflora	CESJ24051		no	no	native	endemic	yes	Atlantic Forest	endemic	MG	not evaluated			no
Angiosperms	Lentibulariaceae	Utricularia	Utricularia tricolor	A.St.-Hil.	3	Reflora	SPF00169970		no	no	native	non-endemic	yes	Amazon|Caatinga|Cerrado|Atlantic Forest	non-endemic	ES and MG	not evaluated			yes
Angiosperms	Lentibulariaceae	Utricularia	Utricularia tridentata	Sylvén	6	Jabot	RB01169321		no	no	native	non-endemic	yes	Atlantic Forest|Pampa	non-endemic	no	VU			no
Angiosperms	Lentibulariaceae	Utricularia	Utricularia triloba	Benj.	1	Splink	CESJ023578A		yes	no	native	non-endemic	yes	Amazon|Caatinga|Cerrado|Atlantic Forest	non-endemic	MG	not evaluated			no
Angiosperms	Linaceae	Linum	Linum littorale	A.St.-Hil.	2	Jabot	RB01225274		no	no	native	endemic	yes	Cerrado|Atlantic Forest	non-endemic	MG	LC			no
Angiosperms	Loganiaceae	Spigelia	Spigelia tetraptera	Taub. ex L.B.Sm.	1	Jabot	RB00203734		yes	yes	native	endemic	yes	Amazon|Atlantic Forest	non-endemic	ES and MG	not evaluated			yes
Angiosperms	Loganiaceae	Strychnos	Strychnos brasiliensis	Mart.	1	Reflora	HUEMG004131		yes	no	native	non-endemic	yes	Caatinga|Cerrado|Atlantic Forest	non-endemic	MG	not evaluated			no
Angiosperms	Loranthaceae	Passovia	Passovia pedunculata	(Jacq.) Kuijt	1	Jabot	RB01209890		yes	no	native	non-endemic	no	Amazon|Cerrado	non-endemic	MG	not evaluated			no
Angiosperms	Loranthaceae	Struthanthus	Struthanthus andrastylus	Eichler	1	Jabot	RB01305339		yes	no	native	endemic	yes	Atlantic Forest	endemic	MG	not evaluated			no
Angiosperms	Loranthaceae	Struthanthus	Struthanthus concinnus	(Mart.) Mart.	4	Jabot	RB01305382		no	no	native	endemic	yes	Amazon|Caatinga|Cerrado|Atlantic Forest	non-endemic	ES and MG	not evaluated			yes
Angiosperms	Loranthaceae	Struthanthus	Struthanthus flexicaulis	(Mart.) Mart.	3	Jabot	RB00675509		no	no	native	non-endemic	yes	Caatinga|Cerrado|Atlantic Forest	non-endemic	ES and MG	not evaluated			yes
Angiosperms	Loranthaceae	Struthanthus	Struthanthus marginatus	(Desr.) Blume	5	Jabot	RB00675555		no	no	native	non-endemic	yes	Amazon|Caatinga|Cerrado|Atlantic Forest	non-endemic	ES and MG	not evaluated			yes
Angiosperms	Loranthaceae	Struthanthus	Struthanthus podopterus	(Cham. & Schltdl.) G.Don	1	Jabot	RB01209896		yes	no	native	endemic	yes	Atlantic Forest	endemic	no	not evaluated			no
Angiosperms	Loranthaceae	Struthanthus	Struthanthus polyrhizus	(Mart.) Mart.	1	Jabot	RB00675440		yes	yes	native	non-endemic	yes	Caatinga|Cerrado|Atlantic Forest	non-endemic	ES and MG	not evaluated			yes
Angiosperms	Lythraceae	Cuphea	Cuphea carthagenensis	(Jacq.) J.Macbr.	1	Reflora	ESA064312		yes	no	native	non-endemic	yes	Amazon|Caatinga|Cerrado|Atlantic Forest|Pampa|Pantanal	non-endemic	ES and MG	not evaluated			yes
Angiosperms	Lythraceae	Cuphea	Cuphea densiflora	Koehne	1	Reflora	MBM025207		yes	no	native	endemic	yes	Cerrado|Atlantic Forest	non-endemic	MG	not evaluated			no
Angiosperms	Lythraceae	Cuphea	Cuphea fruticosa	Spreng.	2	Reflora	MBM263792		no	no	native	non-endemic	yes	Cerrado|Atlantic Forest	non-endemic	ES and MG	not evaluated			yes
Angiosperms	Lythraceae	Cuphea	Cuphea ingrata	Cham. & Schltdl.	5	Reflora	ESA085922		no	no	native	non-endemic	yes	Cerrado|Atlantic Forest	non-endemic	ES and MG	not evaluated			yes
Angiosperms	Lythraceae	Cuphea	Cuphea racemosa	(L.f.) Spreng.	1	Reflora	CEN00085925		yes	no	native	non-endemic	yes	Amazon|Caatinga|Cerrado|Atlantic Forest|Pampa|Pantanal	non-endemic	ES and MG	not evaluated			yes
Angiosperms	Lythraceae	Cuphea	Cuphea rubescens	Koehne	1	Splink	ESA086054		yes	no	native	endemic	yes	Atlantic Forest	endemic	ES	not evaluated			yes
Angiosperms	Lythraceae	Cuphea	Cuphea schwackei	Koehne	1	Reflora	P01901839		yes	yes	native	endemic	yes	Atlantic Forest	endemic	ES and MG	not evaluated	VU		yes
Angiosperms	Malpighiaceae	Byrsonima	Byrsonima sericea	DC.	1	Jabot	RB01235340		yes	no	native	non-endemic	yes	Amazon|Caatinga|Cerrado|Atlantic Forest	non-endemic	ES and MG	not evaluated			yes
Angiosperms	Malpighiaceae	Heteropterys	Heteropterys intermedia	(A.Juss.) Griseb.	1	Jabot	RB01370011		yes	no	native	endemic	yes	Atlantic Forest	endemic	ES and MG	not evaluated			yes
Angiosperms	Malpighiaceae	Heteropterys	Heteropterys nitida	(Lam.) DC.	1	Reflora	ESA064878		yes	no	native	non-endemic	yes	Cerrado|Atlantic Forest	non-endemic	ES and MG	not evaluated			yes
Angiosperms	Malpighiaceae	Heteropterys	Heteropterys sericea	(Cav.) A.Juss.	1	Jabot	RB01370013		yes	no	native	endemic	yes	Cerrado|Atlantic Forest	non-endemic	ES and MG	not evaluated			yes
Angiosperms	Malpighiaceae	Stigmaphyllon	Stigmaphyllon alternifolium	A.Juss.	2	Reflora	CESJ22446		no	no	native	endemic	yes	Atlantic Forest	endemic	ES and MG	not evaluated			yes
Angiosperms	Malpighiaceae	Stigmaphyllon	Stigmaphyllon tomentosum	A.Juss.	1	Jabot	RB01189787		yes	no	native	endemic	yes	Cerrado|Atlantic Forest	non-endemic	ES and MG	not evaluated	EN		yes
Angiosperms	Malpighiaceae	Tetrapterys	Tetrapterys mucronata	Cav.	3	Jabot	RB01341996		no	no	native	non-endemic	yes	Amazon|Cerrado|Atlantic Forest	non-endemic	ES and MG	not evaluated			yes
Angiosperms	Malpighiaceae	Tetrapterys	Tetrapterys phlomoides	(Spreng.) Nied.	2	Jabot	RB01342000		no	no	native	non-endemic	yes	Cerrado|Atlantic Forest|Pantanal	non-endemic	ES and MG	not evaluated			yes
Angiosperms	Malvaceae	Callianthe	Callianthe rufinerva	(A. St.Hil.) Donnel	13	Reflora	ESA102315		no	no	native	endemic	yes	Cerrado|Atlantic Forest	non-endemic	ES and MG	not evaluated			yes
Angiosperms	Malvaceae	Callianthe	Callianthe striata	(Dicks. ex Lindl.) Donnel	1	Reflora	CESJ22560		yes	no	native	endemic	yes	Atlantic Forest	endemic	no	not evaluated			no
Angiosperms	Malvaceae	Eriotheca	Eriotheca pentaphylla	(Vell. & K.Schum.) A.Robyns	1	Reflora	HUEMG004123		yes	no	native	endemic	yes	Atlantic Forest	endemic	no	not evaluated			no
Angiosperms	Malvaceae	Luehea	Luehea divaricata	Mart. & Zucc.	2	Jabot	RB01182769		no	no	native	non-endemic	yes	Cerrado|Atlantic Forest	non-endemic	MG	not evaluated			no
Angiosperms	Malvaceae	Luehea	Luehea grandiflora	Mart. & Zucc.	1	Reflora	HUEMG002999		yes	no	native	non-endemic	yes	Amazon|Caatinga|Cerrado|Atlantic Forest|Pantanal	non-endemic	MG	not evaluated			no
Angiosperms	Malvaceae	Pseudobombax	Pseudobombax grandiflorum	(Cav.) A.Robyns	1	Jabot	RB01341558		yes	no	native	endemic	yes	Atlantic Forest	endemic	ES and MG	LC			yes
Angiosperms	Malvaceae	Spirotheca	Spirotheca rivieri	(Decne.) Ulbr.	1	Jabot	RB01341122		yes	no	native	endemic	yes	Atlantic Forest	endemic	ES and MG	LC	VU		yes
Angiosperms	Malvaceae	Triumfetta	Triumfetta semitriloba	Jacq.	4	Reflora	MBM029726		no	no	native	non-endemic	yes	Amazon|Caatinga|Cerrado|Atlantic Forest	non-endemic	ES and MG	not evaluated			yes
Angiosperms	Marantaceae	Goeppertia	Goeppertia monophylla	(Vell.) Borchs. & S.Suárez	1	Reflora	ESA064786		yes	no	native	endemic	yes	Atlantic Forest	endemic	ES and MG	not evaluated			yes
Angiosperms	Marantaceae	Saranthe	Saranthe eichleri	Petersen	1	Reflora	ESA064827		yes	no	native	non-endemic	yes	Atlantic Forest	endemic	ES and MG	not evaluated			yes
Angiosperms	Marantaceae	Saranthe	Saranthe leptostachya	(Regel & Körn.) Eichler	1	Jabot	RB00735286		yes	no	native	non-endemic	yes	Atlantic Forest	endemic	ES and MG	not evaluated			yes
Angiosperms	Marcgraviaceae	Marcgravia	Marcgravia polyantha	Delpino	1	Reflora	CESJ23358		yes	no	native	endemic	yes	Cerrado|Atlantic Forest	non-endemic	ES and MG	LC			yes
Angiosperms	Marcgraviaceae	Marcgraviastrum	Marcgraviastrum cuneifolium	(Gardner) Bedell	1	Reflora	HUEMG003550		yes	no	native	endemic	yes	Atlantic Forest	endemic	ES and MG	not evaluated			yes
Angiosperms	Melastomataceae	Chaetogastra	Chaetogastra hieracioides	Schrank et Mart. ex. DC.	3	Jabot	RB01205650		no	no	native	endemic	yes	Cerrado|Atlantic Forest	non-endemic	MG	not evaluated			no
Angiosperms	Melastomataceae	Chaetogastra	Chaetogastra sebastianopolitana	(Raddi) P.J.F.Guim. & Michelang.	3	Reflora	CESJ22406		no	no	native	endemic				MG	not evaluated			yes
Angiosperms	Melastomataceae	Huberia	Huberia glazioviana	Cogn.	2	Jabot	RB01361090		no	no	native	endemic	yes	Atlantic Forest	endemic	MG	not evaluated			no
Angiosperms	Melastomataceae	Huberia	Huberia nettoana	Brade	4	Reflora	ESA064729		no	no	native	endemic	yes	Atlantic Forest	endemic	MG	NT			no
Angiosperms	Melastomataceae	Lavoisiera	Lavoisiera imbricata	(Thunb.) DC.	16	Jabot	RB00988651		no	no	native	endemic	yes	Cerrado|Atlantic Forest	non-endemic	ES and MG	LC			yes
Angiosperms	Melastomataceae	Leandra	Leandra acutiflora	(Naudin) Cogn.	1	Splink	VIES028040		yes	no	native	endemic	yes	Cerrado|Atlantic Forest	non-endemic	ES and MG	not evaluated			yes
Angiosperms	Melastomataceae	Leandra	Leandra amplexicaulis	DC.	3	Splink	VIES028062		no	no	native	endemic	yes	Atlantic Forest	endemic	ES and MG	not evaluated			yes
Angiosperms	Melastomataceae	Leandra	Leandra angustifolia	DC.	1	Jabot	RB00972434		yes	no	native	endemic	yes	Atlantic Forest	endemic	ES and MG	not evaluated			no
Angiosperms	Melastomataceae	Leandra	Leandra aurea	(Cham.) Cogn.	9	Reflora	MBM054976		no	no	native	non-endemic	yes	Cerrado|Atlantic Forest	non-endemic	ES and MG	not evaluated			yes
Angiosperms	Melastomataceae	Leandra	Leandra barbinervis	(Cham. ex Triana) Cogn.	3	Jabot	RB00829115		no	no	native	endemic	yes	Atlantic Forest	endemic	ES and MG	not evaluated			no
Angiosperms	Melastomataceae	Leandra	Leandra carassana	(DC.) Cogn.	9	Jabot	RB00236969		no	no	native	non-endemic	yes	Cerrado|Atlantic Forest	non-endemic	ES and MG	not evaluated			yes
Angiosperms	Melastomataceae	Leandra	Leandra eriocalyx	Cogn.	1	Jabot	RB00972321		yes	no	native	endemic	yes	Atlantic Forest	endemic	ES	not evaluated			yes
Angiosperms	Melastomataceae	Leandra	Leandra erostrata	(DC.) Cogn.	6	Jabot	RB01349883		no	no	native	non-endemic	yes	Cerrado|Atlantic Forest	non-endemic	ES and MG	not evaluated			yes
Angiosperms	Melastomataceae	Leandra	Leandra fallax	(Cham.) Cogn.	1	Reflora	UPCB0013525		yes	no	native	endemic	yes	Atlantic Forest	endemic	ES and MG	not evaluated			yes
Angiosperms	Melastomataceae	Leandra	Leandra foveolata	(DC.) Cogn.	5	Reflora	US01901618		no	no	native	endemic	yes	Cerrado|Atlantic Forest	non-endemic	ES and MG	not evaluated			yes
Angiosperms	Melastomataceae	Leandra	Leandra glabrata	(Bunbury) Cogn.	2	Jabot	RB00672303		no	no	native	endemic	yes	Cerrado|Atlantic Forest	non-endemic	ES and MG	not evaluated			yes
Angiosperms	Melastomataceae	Leandra	Leandra glazioviana	Cogn.	2	Reflora	UPCB0030788		no	no	native	endemic	yes	Cerrado|Atlantic Forest	non-endemic	ES and MG	not evaluated			yes
Angiosperms	Melastomataceae	Leandra	Leandra hirta	Raddi	3	Jabot	RB00972366		no	no	native	endemic	yes	Atlantic Forest	endemic	ES and MG	not evaluated			no
Angiosperms	Melastomataceae	Leandra	Leandra laevigata	(Triana) Cogn.	1	Reflora	UPCB0028936		yes	no	native	endemic	yes	Atlantic Forest	endemic	ES and MG	not evaluated			yes
Angiosperms	Melastomataceae	Leandra	Leandra melastomoides	Raddi	14	Reflora	ESA121918		no	no	native	endemic	yes	Cerrado|Atlantic Forest	non-endemic	ES and MG	not evaluated			yes
Angiosperms	Melastomataceae	Leandra	Leandra multiplinervis	(Naudin) Cogn.	2	Jabot	RB01361973		no	no	native	non-endemic	yes	Atlantic Forest	endemic	ES and MG	not evaluated			yes
Angiosperms	Melastomataceae	Leandra	Leandra nianga	(DC.) Cogn.	7	Jabot	RB00854113		no	no	native	endemic	yes	Atlantic Forest	endemic	ES and MG	not evaluated			yes
Angiosperms	Melastomataceae	Leandra	Leandra pallida	Cogn.	11	Jabot	RB00659610		no	no	native	endemic	yes	Atlantic Forest	endemic	MG	not evaluated			no
Angiosperms	Melastomataceae	Leandra	Leandra purpureovillosa	Hoehne	1	Jabot	RB00237702		yes	yes	native	endemic	yes	Atlantic Forest	endemic	MG	not evaluated			no
Angiosperms	Melastomataceae	Leandra	Leandra quinquedentata	(DC.) Cogn.	1	Reflora	MBM023949		yes	yes	native	endemic	yes	Cerrado|Atlantic Forest	non-endemic	MG	not evaluated			no
Angiosperms	Melastomataceae	Leandra	Leandra riedeliana	(O.Berg ex Triana) Cogn.	1	Jabot	RB00237336		yes	yes	native	endemic	yes	Atlantic Forest	endemic	MG	not evaluated			no
Angiosperms	Melastomataceae	Leandra	Leandra sericea	DC.	2	Jabot	RB01363646		no	no	native	endemic	yes	Atlantic Forest	endemic	ES and MG	not evaluated			yes
Angiosperms	Melastomataceae	Leandra	Leandra sulfurea	(Naudin) Cogn.	11	Reflora	NY00520790		no	no	native	endemic	yes	Cerrado|Atlantic Forest	non-endemic	ES and MG	not evaluated			no
Angiosperms	Melastomataceae	Leandra	Leandra variabilis	Raddi	2	Jabot	RB00972269		no	no	native	endemic	yes	Atlantic Forest	endemic	ES and MG	not evaluated			yes
Angiosperms	Melastomataceae	Leandra	Leandra xantholasia	(DC.) Cogn.	1	Splink		US 3180068	yes	no	native	endemic	yes	Cerrado|Atlantic Forest	non-endemic	MG	not evaluated			no
Angiosperms	Melastomataceae	Leandra	Leandra xanthostachya	Cogn.	1	Reflora	UPCB0014820		yes	no	native	endemic	yes	Cerrado|Atlantic Forest	non-endemic	ES and MG	not evaluated			yes
Angiosperms	Melastomataceae	Marcetia	Marcetia taxifolia	(A.St.-Hil.) DC.	23	Jabot	RB00994133		no	no	native	non-endemic	yes	Amazon|Caatinga|Cerrado|Atlantic Forest	non-endemic	ES and MG	not evaluated			yes
Angiosperms	Melastomataceae	Meriania	Meriania tetramera	Wurdack	1	Jabot	RB00718442		yes	no	native	endemic	yes	Atlantic Forest	endemic	ES	NT			yes
Angiosperms	Melastomataceae	Miconia	Miconia brunnea	DC.	2	Reflora	CESJ23286		no	no	native	endemic	yes	Atlantic Forest	endemic	ES and MG	not evaluated			yes
Angiosperms	Melastomataceae	Miconia	Miconia budlejoides	Triana	1	Reflora	UPCB0016807		yes	no	native	non-endemic	yes	Atlantic Forest	endemic	ES and MG	not evaluated			yes
Angiosperms	Melastomataceae	Miconia	Miconia caudigera	DC.	1	Jabot	RB00240002		yes	yes	native	endemic	no	Caatinga|Cerrado	non-endemic	MG	not evaluated			no
Angiosperms	Melastomataceae	Miconia	Miconia discolor	DC.	1	Jabot	RB00231538		yes	yes	native	non-endemic	yes	Atlantic Forest	endemic	ES and MG	not evaluated			yes
Angiosperms	Melastomataceae	Miconia	Miconia formosa	Cogn.	1	Reflora	UPCB0015358		yes	no	native	endemic	yes	Atlantic Forest	endemic	ES and MG	not evaluated			yes
Angiosperms	Melastomataceae	Miconia	Miconia hirtella	Cogn.	2	Jabot	RB00854117		no	no	native	endemic	yes	Caatinga|Cerrado|Atlantic Forest	non-endemic	ES and MG	not evaluated			yes
Angiosperms	Melastomataceae	Miconia	Miconia inconspicua	Miq.	1	Splink	MBM257908		yes	no	native	endemic	yes	Atlantic Forest	endemic	MG	not evaluated			no
Angiosperms	Melastomataceae	Miconia	Miconia latecrenata	(DC.) Naudin	9	Reflora	NY02514449		no	no	native	endemic	yes	Atlantic Forest	endemic	ES and MG	not evaluated			yes
Angiosperms	Melastomataceae	Miconia	Miconia lepidota	DC.	1	Reflora	UPCB0015939		yes	no	native	non-endemic	yes	Amazon|Atlantic Forest	non-endemic	ES and MG	not evaluated			yes
Angiosperms	Melastomataceae	Miconia	Miconia ligustroides	(DC.) Naudin	2	Reflora	UPCB0016045		no	yes	native	endemic	yes	Caatinga|Cerrado|Atlantic Forest	non-endemic	ES and MG	not evaluated			yes
Angiosperms	Melastomataceae	Miconia	Miconia molesta	Cogn.	3	Reflora	UPCB0016439		no	no	native	endemic	yes	Atlantic Forest	endemic	ES and MG	not evaluated			no
Angiosperms	Melastomataceae	Miconia	Miconia paniculata	(DC.) Naudin	2	Reflora	P05314239		no	no	native	endemic	yes	Cerrado|Atlantic Forest	non-endemic	ES and MG	not evaluated			yes
Angiosperms	Melastomataceae	Miconia	Miconia petroniana	Cogn. & Saldanha	5	Reflora	FLOR0062288		no	no	native	endemic	yes	Atlantic Forest	endemic	ES and MG	LC			no
Angiosperms	Melastomataceae	Miconia	Miconia polyandra	Gardner	8	Reflora	NY02514435		no	no	native	endemic	yes	Atlantic Forest	endemic	ES and MG	LC			yes
Angiosperms	Melastomataceae	Miconia	Miconia pusilliflora	(DC.) Naudin	12	Jabot	RB01345045		no	no	native	non-endemic	yes	Atlantic Forest	endemic	ES and MG	not evaluated			yes
Angiosperms	Melastomataceae	Miconia	Miconia sellowiana	Naudin	3	Reflora	NY02514755		no	no	native	endemic	yes	Cerrado|Atlantic Forest	non-endemic	ES and MG	not evaluated			yes
Angiosperms	Melastomataceae	Miconia	Miconia setosociliata	Cogn.	1	Reflora	UPCB0020143		yes	no	native	endemic	yes	Atlantic Forest	endemic	ES and MG	VU	VU		yes
Angiosperms	Melastomataceae	Miconia	Miconia theaezans	(Bonpl.) Cogn.	8	Reflora	NY02514446		no	no	native	non-endemic	yes	Cerrado|Atlantic Forest	non-endemic	ES and MG	not evaluated			yes
Angiosperms	Melastomataceae	Miconia	Miconia tristis	Spring	11	Reflora	NY02514751		no	no	native	non-endemic	yes	Atlantic Forest	endemic	ES and MG	not evaluated			yes
Angiosperms	Melastomataceae	Miconia	Miconia valtheri	Naudin	1	Reflora	MBM359880		yes	no	native	endemic	yes	Atlantic Forest	endemic	ES and MG	not evaluated			no
Angiosperms	Melastomataceae	Miconia	Miconia willdenowii	Klotzsch ex Naudin	2	Reflora	UPCB0027688		no	no	native	endemic	yes	Atlantic Forest	endemic	ES and MG	LC			yes
Angiosperms	Melastomataceae	Microlicia	Microlicia isophylla	DC.	13	Jabot	RB01356068		no	no	native	endemic	yes	Cerrado|Atlantic Forest	non-endemic	MG	not evaluated			no
Angiosperms	Melastomataceae	Microlicia	Microlicia serpyllifolia	D.Don	7	Reflora	UPCB0019190		no	no	native	endemic	no	Caatinga	non-endemic	MG	not evaluated			no
Angiosperms	Melastomataceae	Ossaea	Ossaea amygdaloides	(DC.) Triana	1	Jabot	RB00231562		yes	yes	native	endemic	yes	Cerrado|Atlantic Forest	non-endemic	ES and MG	not evaluated			yes
Angiosperms	Melastomataceae	Pleiochiton	Pleiochiton blepharodes	(DC.) Reginato et al.	6	Jabot	RB00672285		no	no	native	endemic	yes	Atlantic Forest	endemic	ES and MG	LC			yes
Angiosperms	Melastomataceae	Pleiochiton	Pleiochiton ebracteatum	Triana	1	Splink	MBML034765		yes	no	native	endemic	yes	Atlantic Forest	endemic	ES	not evaluated			yes
Angiosperms	Melastomataceae	Pleroma	Pleroma echinatum	Gardner	31	Reflora	UPCB0027413		no	no	native	endemic	yes	Atlantic Forest	endemic	ES and MG	not evaluated			no
Angiosperms	Melastomataceae	Pleroma	Pleroma estrellense	(Raddi) P.J.F.Guim. & Michelang.	4	Jabot	RB01193965		no	no	native	endemic				ES and MG	not evaluated			yes
Angiosperms	Melastomataceae	Pleroma	Pleroma fissinervium	Schrank et Mart. ex DC.	3	Jabot	RB00527844		no	no	native	endemic	yes	Cerrado|Atlantic Forest	non-endemic	ES and MG	not evaluated			yes
Angiosperms	Melastomataceae	Pleroma	Pleroma fothergillii	(Schrank et Mat. ex DC.) Triana	13	Jabot	RB01193602		no	no	native	endemic	yes	Atlantic Forest	endemic	ES and MG	not evaluated			yes
Angiosperms	Melastomataceae	Pleroma	Pleroma frigidulum	(Schrank et Mart. ex DC.) Triana	4	Jabot	RB01135043		no	no	native	endemic	yes	Cerrado|Atlantic Forest	non-endemic	MG	not evaluated			no
Angiosperms	Melastomataceae	Pleroma	Pleroma itatiaiae	(Wawra) P.J.F.Guim. & Michelang.	3	Reflora	UPCB0017537		no	no	native	endemic				no	not evaluated			no
Angiosperms	Melastomataceae	Pleroma	Pleroma manicatum	(Cogn.) P.J.F.Guim. & Michelang.	3	Jabot	RB01205471		no	no	native	endemic				MG	not evaluated			no
Angiosperms	Melastomataceae	Pleroma	Pleroma martiale	(Cham.) Triana	1	Jabot	RB00231216		yes	yes	native	non-endemic	yes	Cerrado|Atlantic Forest	non-endemic	MG	not evaluated			no
Angiosperms	Melastomataceae	Pleroma	Pleroma martiusianum	(DC.) P.J.F.Guim. & Michelang.	10	Reflora	UPCB0017528		no	no	native	endemic				MG	not evaluated			no
Angiosperms	Melastomataceae	Pleroma	Pleroma melanocalyx	(R.Romero, P.J.F.Guim. & Leoni) P.J.F.Guim. & Michelang.	5	Jabot	RB01128400		no	no	native	endemic				MG	not evaluated			yes
Angiosperms	Melastomataceae	Pleroma	Pleroma microphyllum	(Cogn.) P.J.F.Guim. & Michelang.	18	Reflora	NY00558258		no	no	native	endemic				ES and MG	not evaluated			yes
Angiosperms	Melastomataceae	Pleroma	Pleroma mourae	(Cogn.) P.J.F.Guim. & Michelang.	1	Jabot	RB00231200		yes	yes	native	endemic				MG	not evaluated			no
Angiosperms	Melastomataceae	Pleroma	Pleroma multiflorum	Gardner	8	Jabot	RB01205668		no	no	native	endemic	yes	Cerrado|Atlantic Forest	non-endemic	ES and MG	not evaluated			no
Angiosperms	Melastomataceae	Pleroma	Pleroma semidecandrum	(Schrank et Mart. ex DC.) Triana	7	Jabot	RB01194019		no	no	native	endemic	yes	Cerrado|Atlantic Forest	non-endemic	MG	not evaluated			no
Angiosperms	Melastomataceae	Trembleya	Trembleya parviflora	(D.Don) Cogn.	11	Jabot	RB00985025		no	no	native	endemic	yes	Cerrado|Atlantic Forest	non-endemic	ES and MG	not evaluated			yes
Angiosperms	Meliaceae	Cabralea	Cabralea canjerana	(Vell.) Mart.	1	Reflora	HUEMG004124		yes	no	native	non-endemic	yes	Amazon|Caatinga|Cerrado|Atlantic Forest	non-endemic	ES and MG	not evaluated			yes
Angiosperms	Meliaceae	Cedrela	Cedrela fissilis	Vell.	2	Jabot	RB01319881		no	no	native	non-endemic	yes	Amazon|Cerrado|Atlantic Forest	non-endemic	ES and MG	VU	VU		yes
Angiosperms	Meliaceae	Cedrela	Cedrela odorata	L.	1	Splink		BHCB 136933	yes	no	native	non-endemic	yes	Amazon|Caatinga|Cerrado|Atlantic Forest	non-endemic	ES and MG	VU	VU		yes
Angiosperms	Meliaceae	Trichilia	Trichilia catigua	A.Juss.	1	Reflora	HUEMG000088		yes	no	native	endemic	yes	Amazon|Caatinga|Cerrado|Atlantic Forest	non-endemic	ES and MG	not evaluated			yes
Angiosperms	Meliaceae	Trichilia	Trichilia pallens	C.DC.	1	Jabot	RB01131288		yes	no	native	endemic	yes	Cerrado|Atlantic Forest	non-endemic	ES and MG	LC			yes
Angiosperms	Monimiaceae	Macropeplus	Macropeplus schwackeanus	(Perkins) I.Santos & Peixoto	3	Jabot	RB01138295		no	no	native	endemic	yes	Cerrado|Atlantic Forest	non-endemic	MG	VU			no
Angiosperms	Monimiaceae	Mollinedia	Mollinedia gilgiana	Perkins	4	Jabot	RB01135034		no	no	native	endemic	yes	Atlantic Forest	endemic	ES	LC			yes
Angiosperms	Monimiaceae	Mollinedia	Mollinedia oligantha	Perkins	2	Jabot	RB01135031		no	no	native	endemic	yes	Atlantic Forest	endemic	ES and MG	not evaluated	CR		yes
Angiosperms	Monimiaceae	Mollinedia	Mollinedia schottiana	(Spreng.) Perkins	12	Jabot	RB00675932		no	no	native	endemic	yes	Atlantic Forest	endemic	ES and MG	not evaluated			yes
Angiosperms	Moraceae	Dorstenia	Dorstenia arifolia	Lam.	1	Reflora	CESJ23983		yes	no	native	endemic	yes	Atlantic Forest	endemic	ES and MG	LC			yes
Angiosperms	Moraceae	Ficus	Ficus arpazusa	Casar.	1	Jabot	RB01362169		yes	no	native	non-endemic	yes	Amazon|Caatinga|Cerrado|Atlantic Forest	non-endemic	ES and MG	not evaluated			yes
Angiosperms	Moraceae	Ficus	Ficus mexiae	Standl.	5	Jabot	RB01231595		no	no	native	endemic	yes	Caatinga|Cerrado|Atlantic Forest	non-endemic	ES and MG	LC			yes
Angiosperms	Moraceae	Sorocea	Sorocea bonplandii	(Baill.) W.C.Burger et al.	1	Jabot	RB01342674		yes	no	native	non-endemic	yes	Cerrado|Atlantic Forest|Pantanal	non-endemic	ES and MG	not evaluated			yes
Angiosperms	Myrtaceae	Blepharocalyx	Blepharocalyx salicifolius	(Kunth) O.Berg	3	Reflora	MBM054991		no	no	native	non-endemic	yes	Caatinga|Cerrado|Atlantic Forest|Pampa	non-endemic	ES and MG	LC			yes
Angiosperms	Myrtaceae	Calyptranthes	Calyptranthes pteropoda	O.Berg	3	Reflora	CESJ38028		no	no	native	endemic	yes	Atlantic Forest	endemic	ES and MG	not evaluated		VU	yes
Angiosperms	Myrtaceae	Campomanesia	Campomanesia guaviroba	(DC.) Kiaersk.	1	Jabot	RB01223143		yes	no	native	non-endemic	yes	Cerrado|Atlantic Forest	non-endemic	ES and MG	not evaluated			yes
Angiosperms	Myrtaceae	Campomanesia	Campomanesia laurifolia	Gardner	1	Reflora	MBM143667		yes	no	native	endemic	yes	Atlantic Forest	endemic	ES and MG	LC			yes
Angiosperms	Myrtaceae	Campomanesia	Campomanesia sessiliflora	(O.Berg) Mattos	1	Jabot	RB01339439		yes	no	native	non-endemic	yes	Caatinga|Cerrado|Atlantic Forest	non-endemic	ES and MG	LC			yes
Angiosperms	Myrtaceae	Eugenia	Eugenia capparidifolia	DC.	1	Reflora	HUEMG003945		yes	no	native	endemic	no	Cerrado	non-endemic	MG	not evaluated			no
Angiosperms	Myrtaceae	Eugenia	Eugenia cerasiflora	Miq.	1	Jabot	RB00782196		yes	no	native	endemic	yes	Caatinga|Cerrado|Atlantic Forest	non-endemic	ES and MG	LC	EN		yes
Angiosperms	Myrtaceae	Eugenia	Eugenia goiapabana	Sobral & Mazine	1	Splink	HUFSJ008954		yes	no	native	endemic	yes	Atlantic Forest	endemic	ES	not evaluated	EN		yes
Angiosperms	Myrtaceae	Eugenia	Eugenia involucrata	DC.	1	Reflora	ESA062645		yes	no	native	non-endemic	yes	Cerrado|Atlantic Forest	non-endemic	ES and MG	not evaluated			yes
Angiosperms	Myrtaceae	Eugenia	Eugenia neosilvestris	Sobral	1	Splink	SP028186		yes	no	native	endemic	yes	Atlantic Forest	endemic	ES and MG	not evaluated			yes
Angiosperms	Myrtaceae	Eugenia	Eugenia nutans	O.Berg	1	Jabot	RB01354039		yes	no	native	endemic	yes	Atlantic Forest	endemic	ES and MG	LC			yes
Angiosperms	Myrtaceae	Eugenia	Eugenia sobraliana	Giaretta & Fraga	1	Reflora	VIES040550		yes	no	native	endemic	yes	Atlantic Forest	endemic	ES	not evaluated	VU		yes
Angiosperms	Myrtaceae	Marlierea	Marlierea rufa	(Vell.) O.Berg	1	Jabot	RB01134926		yes	no	native	endemic	yes	Atlantic Forest	endemic	ES	not evaluated			yes
Angiosperms	Myrtaceae	Myrceugenia	Myrceugenia alpigena	(DC.) Landrum	30	Reflora	CEPEC00041964		no	no	native	endemic	yes	Caatinga|Cerrado|Atlantic Forest	non-endemic	ES and MG	LC			yes
Angiosperms	Myrtaceae	Myrceugenia	Myrceugenia miersiana	(Gardner) D.Legrand & Kausel	5	Jabot	RB00311166		no	no	native	endemic	yes	Atlantic Forest	endemic	ES and MG	LC			yes
Angiosperms	Myrtaceae	Myrceugenia	Myrceugenia ovalifolia	(O.Berg) Landrum	1	Splink	HUFSJ008901		yes	no	native	endemic	yes	Atlantic Forest	endemic	ES	not evaluated			yes
Angiosperms	Myrtaceae	Myrceugenia	Myrceugenia regnelliana	(O.Berg) D.Legrand & Kausel	16	Jabot	RB01339486		no	no	native	endemic	yes	Atlantic Forest	endemic	MG	not evaluated			no
Angiosperms	Myrtaceae	Myrcia	Myrcia altomontana	Sobral & Zorzanelli	1	Reflora	VIES031097		yes	no	native	endemic	yes	Atlantic Forest	endemic	ES	not evaluated			no
Angiosperms	Myrtaceae	Myrcia	Myrcia anacardiifolia	Gardner	4	Jabot	RB00677392		no	no	native	endemic	yes	Atlantic Forest	endemic	ES and MG	not evaluated			no
Angiosperms	Myrtaceae	Myrcia	Myrcia bergiana	O.Berg	1	Splink	HUFSJ008891		yes	no	native	endemic	yes	Caatinga|Atlantic Forest	non-endemic	ES	not evaluated			yes
Angiosperms	Myrtaceae	Myrcia	Myrcia eugenioides	Cambess.	5	Splink	HUFSJ006317		no	no	native	endemic	yes	Atlantic Forest	endemic	no	not evaluated			yes
Angiosperms	Myrtaceae	Myrcia	Myrcia guianensis	(Aubl.) DC.	2	Reflora	CESJ43672		no	no	native	non-endemic	yes	Amazon|Caatinga|Cerrado|Atlantic Forest	non-endemic	ES and MG	LC			yes
Angiosperms	Myrtaceae	Myrcia	Myrcia hartwegiana	(O.Berg) Kiaersk.	2	Jabot	RB00571483		no	no	native	endemic	yes	Atlantic Forest	endemic	MG	not evaluated			yes
Angiosperms	Myrtaceae	Myrcia	Myrcia hebepetala	DC.	4	Reflora	VIES039712		no	no	native	endemic	yes	Atlantic Forest	endemic	ES and MG	not evaluated			yes
Angiosperms	Myrtaceae	Myrcia	Myrcia lacunosa	(O.Berg) N.Silveira	1	Jabot	RB00312500		yes	yes	native	endemic	yes	Atlantic Forest	endemic	MG	not evaluated			no
Angiosperms	Myrtaceae	Myrcia	Myrcia lenheirensis	Kiaersk.	10	Reflora	SPF00173529		no	no	native	endemic	yes	Atlantic Forest	endemic	ES and MG	not evaluated			no
Angiosperms	Myrtaceae	Myrcia	Myrcia montana	Cambess.	44	Jabot	RB00656472		no	no	native	endemic	yes	Atlantic Forest|Pampa	non-endemic	ES and MG	not evaluated			yes
Angiosperms	Myrtaceae	Myrcia	Myrcia multiflora	(Lam.) DC.	1	Reflora	ESA064823		yes	no	native	non-endemic	yes	Amazon|Caatinga|Cerrado|Atlantic Forest	non-endemic	ES and MG	not evaluated			yes
Angiosperms	Myrtaceae	Myrcia	Myrcia neobrasiliensis	A.R.Lourenço & E.Lucas.	5	Reflora	ESA061938		no	no	native	non-endemic	yes	Caatinga|Cerrado|Atlantic Forest	non-endemic	ES and MG	not evaluated			no
Angiosperms	Myrtaceae	Myrcia	Myrcia obovata	(O.Berg) Nied.	5	Reflora	HUEMG003600		no	no	native	endemic	yes	Cerrado|Atlantic Forest	non-endemic	MG	LC			yes
Angiosperms	Myrtaceae	Myrcia	Myrcia plusiantha	Kiaersk.	1	Jabot	RB00562097		yes	no	native	endemic	yes	Atlantic Forest	endemic	ES	NT			yes
Angiosperms	Myrtaceae	Myrcia	Myrcia pubiflora	DC.	1	Jabot	RB00313254		yes	no	native	endemic	yes	Cerrado|Atlantic Forest	non-endemic	ES and MG	not evaluated			yes
Angiosperms	Myrtaceae	Myrcia	Myrcia selloi	(Spreng.) N.Silveira	3	Jabot	RB00783226		no	no	native	non-endemic	yes	Atlantic Forest|Pampa	non-endemic	ES and MG	not evaluated			no
Angiosperms	Myrtaceae	Myrcia	Myrcia splendens	(Sw.) DC.	8	Jabot	RB01318062		no	no	native	non-endemic	yes	Amazon|Caatinga|Cerrado|Atlantic Forest|Pantanal	non-endemic	ES and MG	not evaluated			yes
Angiosperms	Myrtaceae	Myrcia	Myrcia subalpestris	DC.	5	Jabot	RB01135072		no	no	native	non-endemic	yes	Cerrado|Atlantic Forest	non-endemic	ES and MG	not evaluated			no
Angiosperms	Myrtaceae	Myrcia	Myrcia subcordata	DC.	7	Reflora	MBM143665		no	no	native	endemic	yes	Cerrado|Atlantic Forest	non-endemic	MG	not evaluated			no
Angiosperms	Myrtaceae	Myrcia	Myrcia tenuivenosa	Kiaersk.	1	Reflora	ESA064906		yes	no	native	endemic	yes	Atlantic Forest	endemic	ES and MG	not evaluated			yes
Angiosperms	Myrtaceae	Myrcia	Myrcia tomentosa	(Aubl.) DC.	2	Reflora	ESA049678		no	no	native	non-endemic	yes	Amazon|Caatinga|Cerrado|Atlantic Forest	non-endemic	ES and MG	not evaluated			yes
Angiosperms	Myrtaceae	Myrcia	Myrcia venulosa	DC.	11	Reflora	ESA079392		no	no	native	endemic	yes	Cerrado|Atlantic Forest	non-endemic	ES and MG	LC			yes
Angiosperms	Myrtaceae	Myrcia	Myrcia virgata	Cambess.	1	Reflora	P05261583		yes	yes	native	endemic	no	Cerrado	non-endemic	no	not evaluated			no
Angiosperms	Myrtaceae	Myrciaria	Myrciaria disticha	O.Berg	1	Jabot	RB01318083		yes	no	native	endemic	yes	Atlantic Forest	endemic	ES and MG	not evaluated			yes
Angiosperms	Myrtaceae	Pimenta	Pimenta pseudocaryophyllus	(Gomes) Landrum	3	Jabot	RB00315675		no	no	native	endemic	yes	Cerrado|Atlantic Forest	non-endemic	ES and MG	not evaluated			yes
Angiosperms	Myrtaceae	Plinia	Plinia cauliflora	(Mart.) Kausel	1	Reflora	ESA079389		yes	no	native	endemic	yes	Atlantic Forest	endemic	ES and MG	not evaluated			yes
Angiosperms	Myrtaceae	Psidium	Psidium cattleyanum	Sabine	3	Reflora	HUEMG003978		no	no	native	endemic	yes	Caatinga|Cerrado|Atlantic Forest	non-endemic	ES and MG	not evaluated			yes
Angiosperms	Myrtaceae	Psidium	Psidium guineense	Sw.	1	Reflora	ESA068675		yes	no	native	non-endemic	yes	Amazon|Caatinga|Cerrado|Atlantic Forest	non-endemic	ES and MG	not evaluated			yes
Angiosperms	Myrtaceae	Psidium	Psidium ovale	(Spreng.) Burret	1	Reflora	CESJ33399		yes	no	native	endemic	yes	Atlantic Forest	endemic	ES and MG	LC			yes
Angiosperms	Myrtaceae	Psidium	Psidium robustum	O.Berg	3	Jabot	RB01362537		no	no	native	endemic	yes	Caatinga|Atlantic Forest	non-endemic	MG	not evaluated			no
Angiosperms	Myrtaceae	Siphoneugena	Siphoneugena delicata	Sobral & Proença	1	Reflora	ESA049673		yes	no	native	endemic	yes	Atlantic Forest	endemic	ES	not evaluated			yes
Angiosperms	Myrtaceae	Siphoneugena	Siphoneugena densiflora	O.Berg	3	Reflora	LUSC007617		no	no	native	endemic	yes	Cerrado|Atlantic Forest	non-endemic	ES and MG	LC			yes
Angiosperms	Myrtaceae	Syzygium	Syzygium cumini	(L.) Skeels	1	Jabot	RB00312211		yes	no	non-native	non-endemic	yes	Amazon|Cerrado|Atlantic Forest|Pantanal	non-endemic	ES and MG	not evaluated			yes
Angiosperms	Nyctaginaceae	Guapira	Guapira graciliflora	(Mart. ex Schmidt) Lundell	1	Jabot	RB00861592		yes	no	native	endemic	no	Amazon|Caatinga|Cerrado	non-endemic	MG	not evaluated			no
Angiosperms	Nyctaginaceae	Guapira	Guapira nitida	(Mart. ex J.A.Schmidt) Lundell	1	Jabot	RB01377520		yes	no	native	endemic	yes	Atlantic Forest	endemic	ES	LC			yes
Angiosperms	Nyctaginaceae	Guapira	Guapira obtusata	(Jacq.) Little	1	Reflora	SPF00075919		yes	no	native	non-endemic	yes	Cerrado|Atlantic Forest	non-endemic	ES and MG	LC			yes
Angiosperms	Nyctaginaceae	Guapira	Guapira opposita	(Vell.) Reitz	4	Jabot	RB01152677		no	no	native	non-endemic	yes	Amazon|Caatinga|Cerrado|Atlantic Forest	non-endemic	ES and MG	not evaluated			yes
Angiosperms	Ochnaceae	Ouratea	Ouratea parviflora	(A.DC.) Baill.	4	Reflora	CESJ23280		no	no	native	endemic	yes	Atlantic Forest	endemic	ES and MG	not evaluated			yes
Angiosperms	Ochnaceae	Sauvagesia	Sauvagesia vellozii	(Vell. ex A.St.-Hil.) Sastre	1	Jabot	RB00680405		yes	yes	native	endemic	yes	Atlantic Forest	endemic	ES and MG	not evaluated	VU		yes
Angiosperms	Onagraceae	Fuchsia	Fuchsia bracelinae	Munz	11	Reflora	NY00231369		no	no	native	endemic	yes	Atlantic Forest	endemic	ES and MG	not evaluated	VU		yes
Angiosperms	Onagraceae	Fuchsia	Fuchsia campos-portoi	Pilg. & Schulze-Menz	1	Reflora	US01359203		yes		native	endemic	yes	Atlantic Forest	endemic	MG	not evaluated			no
Angiosperms	Onagraceae	Fuchsia	Fuchsia coccinea	Dryand.	4	Jabot	RB01234745		no	no	native	endemic	no	Cerrado	non-endemic	MG	not evaluated			no
Angiosperms	Onagraceae	Fuchsia	Fuchsia regia	(Vell.) Munz	13	Reflora	MBM054879		no	no	native	non-endemic	yes	Cerrado|Atlantic Forest	non-endemic	ES and MG	LC			yes
Angiosperms	Onagraceae	Ludwigia	Ludwigia octovalvis	(Jacq.) P.H.Raven	1	Reflora	ESA121936		yes	no	native	non-endemic	yes	Amazon|Caatinga|Cerrado|Atlantic Forest|Pantanal	non-endemic	ES and MG	not evaluated			yes
Angiosperms	Opiliaceae	Agonandra	Agonandra brasiliensis	Miers ex Benth. & Hook.f.	1	Jabot	RB00523032		yes	no	native	non-endemic	yes	Amazon|Caatinga|Cerrado|Atlantic Forest|Pantanal	non-endemic	MG	not evaluated			no
Angiosperms	Opiliaceae	Agonandra	Agonandra excelsa	Griseb.	1	Splink		VIC 42364A	yes	no	native	non-endemic	yes	Caatinga|Cerrado|Atlantic Forest	non-endemic	ES and MG	not evaluated			yes
Angiosperms	Orchidaceae	Acianthera	Acianthera auriculata	(Lindl.) Pridgeon & M.W.Chase	1	Splink	BHCB004903		yes	no	native	non-endemic	yes	Atlantic Forest	endemic	ES and MG	LC			yes
Angiosperms	Orchidaceae	Acianthera	Acianthera binotii	(Regel) Pridgeon & M.W.Chase	1	Jabot	RB01182326		yes	no	native	endemic	yes	Atlantic Forest	endemic	ES and MG	not evaluated	VU		yes
Angiosperms	Orchidaceae	Acianthera	Acianthera gracilis	(Barb.Rodr.) F.Barros & L.Guimarães	1	Splink	MBML047568		yes	no	native	endemic	yes	Atlantic Forest	endemic	MG	not evaluated			no
Angiosperms	Orchidaceae	Acianthera	Acianthera heringeri	(Hoehne) F.Barros	1	Splink	SP002346		yes	yes	native	endemic	yes	Atlantic Forest	endemic	ES and MG	CR	VU		yes
Angiosperms	Orchidaceae	Acianthera	Acianthera malachantha	(Rchb.f.) Pridgeon & M.W.Chase	3	Jabot	RB01182295		no	no	native	endemic	yes	Atlantic Forest	endemic	MG	not evaluated		VU	no
Angiosperms	Orchidaceae	Acianthera	Acianthera mantiquyrana	(Barb.Rodr.) V.T.Rodrigues & F.Barros	1	Splink	BHCB014447		yes	no	native	non-endemic	yes	Atlantic Forest	endemic	MG	not evaluated			no
Angiosperms	Orchidaceae	Acianthera	Acianthera nemorosa	(Barb.Rodr.) F.Barros	1	Splink	BHCB009141		yes	no	native	endemic	yes	Cerrado|Atlantic Forest	non-endemic	ES and MG	not evaluated			yes
Angiosperms	Orchidaceae	Acianthera	Acianthera octophrys	(Rchb.f.) Pridgeon & M.W.Chase	3	Reflora	CESJ022443		no	no	native	endemic	yes	Atlantic Forest	endemic	ES	not evaluated			yes
Angiosperms	Orchidaceae	Acianthera	Acianthera rostellata	(Barb.Rodr.) Luer	1	Jabot	RB00593098		yes	no	native	endemic	yes	Atlantic Forest	endemic	ES and MG	not evaluated			yes
Angiosperms	Orchidaceae	Acianthera	Acianthera saundersiana	(Rchb.f.) Pridgeon & M.W.Chase	1	Splink	BHCB145220		yes	no	native	non-endemic	yes	Cerrado|Atlantic Forest	non-endemic	ES and MG	not evaluated			yes
Angiosperms	Orchidaceae	Acianthera	Acianthera saurocephala	(Lodd.) Pridgeon & M.W.Chase	1	Jabot	RB01182331		yes	no	native	endemic	yes	Atlantic Forest	endemic	ES and MG	LC			yes
Angiosperms	Orchidaceae	Acianthera	Acianthera serpentula	(Barb.Rodr.) F.Barros	1	Jabot	RB01182332		yes	no	native	endemic	yes	Atlantic Forest	endemic	MG	not evaluated			yes
Angiosperms	Orchidaceae	Acianthera	Acianthera teres	(Lindl.) Borba	3	Reflora	CESJ23637		no	no	native	endemic	yes	Cerrado|Atlantic Forest	non-endemic	ES and MG	LC			yes
Angiosperms	Orchidaceae	Anathallis	Anathallis malmeana	(Dutra ex Pabst) Pridgeon & M.W.Chase	1	Jabot	RB00562110		yes	no	native	endemic	yes	Atlantic Forest	endemic	no	not evaluated			no
Angiosperms	Orchidaceae	Anathallis	Anathallis sclerophylla	(Lindl.) Pridgeon & M.W.Chase	1	Reflora	HUEMG003734		yes	no	native	endemic	yes	Amazon|Caatinga|Cerrado|Atlantic Forest	non-endemic	ES and MG	not evaluated			yes
Angiosperms	Orchidaceae	Bifrenaria	Bifrenaria atropurpurea	Lindl.	1	Jabot	RB00542553		yes	yes	native	endemic	yes	Atlantic Forest	endemic	ES and MG	not evaluated			yes
Angiosperms	Orchidaceae	Bulbophyllum	Bulbophyllum campos-portoi	Brade	3	Reflora	MBML044591		no	no	native	endemic	yes	Atlantic Forest	endemic	ES and MG	LC	EN		yes
Angiosperms	Orchidaceae	Bulbophyllum	Bulbophyllum micropetaliforme	J.E.Leite	1	Jabot	RB00562108		yes	no	native	endemic	yes	Atlantic Forest	endemic	ES and MG	not evaluated	VU		yes
Angiosperms	Orchidaceae	Campylocentrum	Campylocentrum parahybunense	(Barb.Rodr.) Rolfe	2	Reflora	HUEMG003107		no	no	native	endemic	yes	Atlantic Forest	endemic	ES and MG	LC	VU		yes
Angiosperms	Orchidaceae	Campylocentrum	Campylocentrum pauloense	(Schltr.) Hoehne	1	Splink		BHCB 145230	yes	no	native	non-endemic	yes	Atlantic Forest	endemic	ES and MG	not evaluated	EN		yes
Angiosperms	Orchidaceae	Cattleya	Cattleya cinnabarina	(Bateman ex Lindl.) Van den Berg	1	Jabot	RB01317773		yes	no	native	endemic	yes	Atlantic Forest	endemic	MG	not evaluated	EN	VU	no
Angiosperms	Orchidaceae	Cattleya	Cattleya coccinea	Lindl.	6	Jabot	RB01225024		no	no	native	endemic	yes	Atlantic Forest	endemic	ES and MG	not evaluated	CR	EN	no
Angiosperms	Orchidaceae	Cattleya	Cattleya mantiqueirae	(Fowlie) Van den Berg	4	Jabot	RB01223431		no	no	native	endemic					not evaluated			no
Angiosperms	Orchidaceae	Cattleya	Cattleya tenebrosa	(Rolfe) A.A.Chadwick	1	Jabot	RB00562109		yes	no	native	endemic	yes	Atlantic Forest	endemic	ES and MG	not evaluated	CR		no
Angiosperms	Orchidaceae	Centroglossa	Centroglossa macroceras	Rchb.f.	2	Jabot	RB00247668		no	no	native	endemic	yes	Atlantic Forest	endemic	ES and MG	LC	VU		yes
Angiosperms	Orchidaceae	Christensonella	Christensonella ferdinandiana	(Barb.Rodr.) Szlach. et al.	1	Splink		SORO 2482	yes	no	native	endemic	yes	Atlantic Forest	endemic	ES and MG	not evaluated	VU		yes
Angiosperms	Orchidaceae	Christensonella	Christensonella neowiedii	(Rchb.f.) S.Koehler	1	Jabot	RB00518202		yes	yes	native	endemic	yes	Atlantic Forest	endemic	ES and MG	not evaluated			yes
Angiosperms	Orchidaceae	Christensonella	Christensonella pumila	(Hook.) Szlach. et al.	2	Reflora	CESJ022919		no	no	native	non-endemic	yes	Amazon|Atlantic Forest	non-endemic	ES and MG	LC			yes
Angiosperms	Orchidaceae	Christensonella	Christensonella subulata	(Lindl.) Szlach. et al.	1	Reflora	HUEMG003760		yes	no	native	endemic	yes	Cerrado|Atlantic Forest	non-endemic	ES and MG	not evaluated			yes
Angiosperms	Orchidaceae	Cleistes	Cleistes rodriguesii	(Cogn.) Campacci	1	Jabot	RB00542581		yes	no	native	endemic					not evaluated			no
Angiosperms	Orchidaceae	Cleistes	Cleistes speciosa	Gardner	1	Jabot	RB01370084		yes	no	native	endemic	yes	Cerrado|Atlantic Forest	non-endemic	no	not evaluated			no
Angiosperms	Orchidaceae	Cotylolabium	Cotylolabium lutzii	(Pabst) Garay	6	Jabot	RB01225000		no	no	native	endemic	yes	Cerrado|Atlantic Forest	non-endemic	ES and MG	not evaluated	VU		yes
Angiosperms	Orchidaceae	Cranichis	Cranichis candida	(Barb.Rodr.) Cogn.	4	Jabot	RB01335441		no	no	native	endemic	yes	Cerrado|Atlantic Forest	non-endemic	ES and MG	LC			no
Angiosperms	Orchidaceae	Cyclopogon	Cyclopogon apricus	(Lindl.) Schltr.	6	Jabot	RB00720690		no	no	native	non-endemic	yes	Atlantic Forest	endemic	MG	not evaluated			no
Angiosperms	Orchidaceae	Cyclopogon	Cyclopogon argyrifolius	Barb.Rodr.	2	Jabot	RB01370164		no	no	native	endemic	yes	Atlantic Forest	endemic	ES and MG	not evaluated			no
Angiosperms	Orchidaceae	Cyclopogon	Cyclopogon elegans	Hoehne	1	Jabot	MBM359671		yes	no	native	non-endemic	yes	Atlantic Forest	endemic	ES and MG	not evaluated			no
Angiosperms	Orchidaceae	Cyclopogon	Cyclopogon organensis	(Pabst) Szlach. & Rutk.	1	Jabot	RB00653224		yes	yes	native	endemic	yes	Atlantic Forest	endemic	ES	not evaluated			no
Angiosperms	Orchidaceae	Cyclopogon	Cyclopogon warmingii	(Rchb.f.) Schltr.	1	Jabot	RB00653316		yes	yes	native	endemic	yes	Cerrado|Atlantic Forest	non-endemic	MG	not evaluated			no
Angiosperms	Orchidaceae	Dichaea	Dichaea bryophyla	Rchb.f.	1	Jabot	RB01220399		yes	no	native	endemic	yes	Cerrado|Atlantic Forest	non-endemic	ES and MG	not evaluated			yes
Angiosperms	Orchidaceae	Dichaea	Dichaea cogniauxiana	Schltr.	1	Jabot	CESJ62266		yes	no	native	endemic	yes	Amazon|Cerrado|Atlantic Forest	non-endemic	ES and MG	not evaluated	VU		yes
Angiosperms	Orchidaceae	Elleanthus	Elleanthus brasiliensis	(Lindl.) Rchb.f.	2	Splink	VIES031131		no	no	native	non-endemic	yes	Atlantic Forest	endemic	ES and MG	not evaluated			yes
Angiosperms	Orchidaceae	Elleanthus	Elleanthus caravata	(Aubl.) Rchb.f.	1	Jabot	RB01370112		yes	no	native	non-endemic	no	Amazon	non-endemic	no	not evaluated			no
Angiosperms	Orchidaceae	Encyclia	Encyclia bragancae	Ruschi	1	Splink	MBML012269		yes	no	native	endemic	yes	Atlantic Forest	endemic	ES and MG	EN	VU	CR	yes
Angiosperms	Orchidaceae	Epidendrum	Epidendrum armeniacum	Lindl.	3	Jabot	RB01155330		no	no	native	non-endemic	yes	Atlantic Forest	endemic	ES and MG	not evaluated			yes
Angiosperms	Orchidaceae	Epidendrum	Epidendrum chlorinum	Barb.Rodr.	1	Splink	BHCB028322		yes	no	native	endemic	yes	Cerrado|Atlantic Forest	non-endemic	ES and MG	LC	EN		yes
Angiosperms	Orchidaceae	Epidendrum	Epidendrum dendrobioides	Thunb.	1	Splink	BHCB039537		yes	no	native	non-endemic	yes	Cerrado|Atlantic Forest	non-endemic	ES and MG	LC	VU		yes
Angiosperms	Orchidaceae	Epidendrum	Epidendrum densiflorum	Hook.	1	Jabot	RB01155348		yes	no	native	non-endemic	yes	Amazon|Cerrado|Atlantic Forest	non-endemic	ES and MG	not evaluated			yes
Angiosperms	Orchidaceae	Epidendrum	Epidendrum filicaule	Lindl.	1	Jabot	RB01155422		yes	no	native	endemic	yes	Atlantic Forest	endemic	ES and MG	LC			yes
Angiosperms	Orchidaceae	Epidendrum	Epidendrum mantiqueiranum	Porto & Brade	2	Jabot	RB01155319		no	no	native	endemic	yes	Atlantic Forest	endemic	ES and MG	not evaluated			yes
Angiosperms	Orchidaceae	Epidendrum	Epidendrum paranaense	Barb.Rodr.	2	Reflora	HUEMG003939		yes	no	native	endemic	yes	Cerrado|Atlantic Forest	non-endemic	ES and MG	LC	EN		yes
Angiosperms	Orchidaceae	Epidendrum	Epidendrum pseudodifforme	Hoehne & Schltr.	1	Jabot	RB01155341		yes	no	native	endemic	yes	Atlantic Forest	endemic	MG	not evaluated			no
Angiosperms	Orchidaceae	Epidendrum	Epidendrum saxatile	Lindl.	2	Splink	VIES031088		no	no	native	non-endemic	yes	Cerrado|Atlantic Forest	non-endemic	ES and MG	LC			yes
Angiosperms	Orchidaceae	Epidendrum	Epidendrum secundum	Jacq.	11	Jabot	RB01155203		no	no	native	non-endemic	yes	Amazon|Caatinga|Cerrado|Atlantic Forest	non-endemic	ES and MG	LC			yes
Angiosperms	Orchidaceae	Epidendrum	Epidendrum zappii	Pabst	3	Jabot	RB01155336		no	no	native	endemic	yes	Atlantic Forest	endemic	ES and MG	EN			yes
Angiosperms	Orchidaceae	Eurystyles	Eurystyles actinosophila	(Barb.Rodr.) Schltr.	1	Jabot	RB01370126		yes	no	native	non-endemic	yes	Atlantic Forest	endemic	ES and MG	not evaluated			yes
Angiosperms	Orchidaceae	Galeandra	Galeandra beyrichii	Rchb.f.	1	Jabot	RB01230082		yes	no	native	non-endemic	yes	Cerrado|Atlantic Forest	non-endemic	ES and MG	LC	VU		yes
Angiosperms	Orchidaceae	Gomesa	Gomesa barbaceniae	(Lindl.) M.W.Chase & N.H.Williams	6	Jabot	RB01302625		no	no	native	endemic	yes	Cerrado|Atlantic Forest	non-endemic	ES and MG	not evaluated			no
Angiosperms	Orchidaceae	Gomesa	Gomesa cuneata	(Scheidw.) M.W.Chase & N.H.Williams	1	Jabot	RB01221270		yes	no	native	endemic	yes	Atlantic Forest	endemic	ES and MG	not evaluated			no
Angiosperms	Orchidaceae	Gomesa	Gomesa curta	(Lindl.) M.W.Chase & N.H. Williams	1	Splink	BHCB028955		yes	no	native	endemic					not evaluated			no
Angiosperms	Orchidaceae	Gomesa	Gomesa forbesii	(Hook.) M.W.Chase & N.H.Williams	1	Splink	VIES031125		yes	no	native	endemic				ES and MG	not evaluated			no
Angiosperms	Orchidaceae	Gomesa	Gomesa glaziovii	Cogn.	2	Splink	RB01233038		no	no	native	endemic	yes	Atlantic Forest	endemic	ES and MG	LC	VU		yes
Angiosperms	Orchidaceae	Gomesa	Gomesa imperatoris-maximiliani	(Rchb.f.) M.W.Chase & N.H.Williams	1	Splink	BHCB035363		yes	no	native	endemic	yes	Atlantic Forest	endemic	ES and MG	not evaluated	EN		no
Angiosperms	Orchidaceae	Gomesa	Gomesa jucunda	(Rchb.f.) M.W.Chase & N.H.Williams	2	Jabot	RB01302683		no	no	native	endemic	yes	Atlantic Forest	endemic	ES and MG	not evaluated			no
Angiosperms	Orchidaceae	Gomesa	Gomesa laxiflora	(Lindl.) Klotzsch ex Rchb.f.	1	Jabot	RB00720741		yes	no	native	endemic	yes	Atlantic Forest	endemic	ES and MG	not evaluated			yes
Angiosperms	Orchidaceae	Gomesa	Gomesa praetexta	(Rchb.f.) M.W.Chase & N.H.Williams	2	Jabot	RB01221285		no	no	native	endemic	no	Caatinga	non-endemic	ES and MG	not evaluated	EN		no
Angiosperms	Orchidaceae	Gomesa	Gomesa ramosa	(Lindl.) M.W.Chase & N.H.Williams	2	Jabot	RB01221275		no	no	native	non-endemic	yes	Caatinga|Cerrado|Atlantic Forest	non-endemic	ES and MG	not evaluated	VU		no
Angiosperms	Orchidaceae	Gomesa	Gomesa ranifera	(Lindl.) M.W.Chase & N.H.Williams	3	Reflora	MBM359678		no	no	native	endemic	yes	Cerrado|Atlantic Forest	non-endemic	ES and MG	not evaluated			no
Angiosperms	Orchidaceae	Gomesa	Gomesa recurva	R.Br.	5	Jabot	RB01304670		no	no	native	non-endemic	yes	Cerrado|Atlantic Forest	non-endemic	ES and MG	not evaluated			yes
Angiosperms	Orchidaceae	Gomesa	Gomesa uniflora	(Booth ex Lindl.) M.W.Chase & N.H.Williams	2	Jabot	RB01220447		no	no	native	non-endemic	yes	Cerrado|Atlantic Forest	non-endemic	ES and MG	not evaluated			no
Angiosperms	Orchidaceae	Gomesa	Gomesa warmingii	(Rchb.f.) M.W.Chase & N.H.Williams	8	Jabot	RB01220450		no	no	native	non-endemic	yes	Caatinga|Cerrado|Atlantic Forest	non-endemic	ES and MG	not evaluated	CR	VU	no
Angiosperms	Orchidaceae	Govenia	Govenia utriculata	(Sw.) Lindl.	2	Jabot	RB01304672		no	no	native	non-endemic	yes	Cerrado|Atlantic Forest	non-endemic	ES and MG	LC	VU		no
Angiosperms	Orchidaceae	Grandiphyllum	Grandiphyllum divaricatum	(Lindl.) Docha Neto	1	Reflora	HUEMG000053		yes	no	native	non-endemic	yes	Atlantic Forest	endemic	ES and MG	VU			yes
Angiosperms	Orchidaceae	Grobya	Grobya amherstiae	Lindl.	2	Jabot	RB01220465		no	no	native	endemic	yes	Cerrado|Atlantic Forest	non-endemic	ES and MG	not evaluated			yes
Angiosperms	Orchidaceae	Grobya	Grobya galeata	Lindl.	2	Jabot	RB01220468		no	no	native	endemic	yes	Atlantic Forest	endemic	ES	not evaluated			yes
Angiosperms	Orchidaceae	Habenaria	Habenaria achalensis	Kraenzl.	2	Reflora	CEN00101031		no	no	native	non-endemic	yes	Cerrado|Atlantic Forest	non-endemic	ES and MG	VU			yes
Angiosperms	Orchidaceae	Habenaria	Habenaria alpestris	Cogn.	1	Jabot	RB00542613		yes	yes	native	endemic	yes	Amazon|Cerrado|Atlantic Forest	non-endemic	MG	not evaluated			no
Angiosperms	Orchidaceae	Habenaria	Habenaria gourlieana	Gill. ex Lindl.	1	Jabot	RB01310720		yes	no	native	non-endemic	yes	Amazon|Cerrado|Atlantic Forest	non-endemic	ES and MG	LC			yes
Angiosperms	Orchidaceae	Habenaria	Habenaria gustavi-edwallii	Hoehne	3	Reflora	CEN00101493		no	no	native	endemic	yes	Atlantic Forest	endemic	MG	not evaluated			no
Angiosperms	Orchidaceae	Habenaria	Habenaria hydrophila	Barb.Rodr.	1	Jabot	RB01311698		yes	no	native	endemic	yes	Cerrado|Atlantic Forest	non-endemic	MG	DD			no
Angiosperms	Orchidaceae	Habenaria	Habenaria imbricata	Lindl.	1	Jabot	RB01310727		yes	no	native	endemic	no	Amazon|Cerrado	non-endemic	MG	not evaluated			no
Angiosperms	Orchidaceae	Habenaria	Habenaria itatiayae	Schltr.	1	Jabot	RB01310726		yes	no	native	endemic	yes	Cerrado|Atlantic Forest	non-endemic	MG	not evaluated			no
Angiosperms	Orchidaceae	Habenaria	Habenaria longicauda	Hook.	2	Jabot	RB01310706		no	no	native	non-endemic	no	Amazon|Caatinga|Cerrado	non-endemic	no	not evaluated			no
Angiosperms	Orchidaceae	Habenaria	Habenaria macronectar	(Vell.) Hoehne	1	Splink		BHCB 120217	yes	no	native	non-endemic	yes	Cerrado|Atlantic Forest	non-endemic	ES and MG	LC	EN		yes
Angiosperms	Orchidaceae	Habenaria	Habenaria melanopoda	Hoehne & Schltr.	1	Reflora	CEN00101022		yes	no	native	endemic	yes	Cerrado|Atlantic Forest	non-endemic	MG	not evaluated	VU		no
Angiosperms	Orchidaceae	Habenaria	Habenaria paranaensis	Barb.Rodr.	1	Splink		SP 42471	no	yes	native	non-endemic	yes	Atlantic Forest	endemic	ES	not evaluated			yes
Angiosperms	Orchidaceae	Habenaria	Habenaria parviflora	Lindl.	5	Reflora	CEN00101112		no	no	native	non-endemic	yes	Amazon|Caatinga|Cerrado|Atlantic Forest	non-endemic	ES and MG	not evaluated			yes
Angiosperms	Orchidaceae	Habenaria	Habenaria petalodes	Lindl.	1	Reflora	K000940803		yes	no	native	non-endemic	yes	Amazon|Caatinga|Cerrado|Atlantic Forest	non-endemic	ES and MG	not evaluated			yes
Angiosperms	Orchidaceae	Habenaria	Habenaria repens	Nutt.	1	Reflora	MBM024833		yes	no	native	non-endemic	yes	Amazon|Caatinga|Cerrado|Atlantic Forest	non-endemic	ES and MG	not evaluated			yes
Angiosperms	Orchidaceae	Habenaria	Habenaria rolfeana	Schltr.	2	Jabot	RB01311584		no	no	native	endemic	yes	Atlantic Forest	endemic	MG	not evaluated			no
Angiosperms	Orchidaceae	Habenaria	Habenaria rupicola	Barb.Rodr.	3	Jabot	RB01311639		no	no	native	non-endemic	yes	Amazon|Cerrado|Atlantic Forest	non-endemic	MG	not evaluated			no
Angiosperms	Orchidaceae	Habenaria	Habenaria secunda	Lindl.	5	Jabot	RB01306571		no	no	native	non-endemic	yes	Cerrado|Atlantic Forest	non-endemic	ES and MG	not evaluated	VU		yes
Angiosperms	Orchidaceae	Habenaria	Habenaria secundiflora	Barb.Rodr.	1	Jabot	RB01310711		yes	no	native	non-endemic	no	Amazon|Cerrado	non-endemic	MG	not evaluated			no
Angiosperms	Orchidaceae	Habenaria	Habenaria uliginosa	Rchb.f.	1	Jabot	RB01306581		yes	no	native	endemic	yes	Atlantic Forest	endemic	MG	not evaluated			no
Angiosperms	Orchidaceae	Isochilus	Isochilus brasiliensis	Schltr.	2	Jabot	RB01317597		no	no	native	non-endemic	yes	Caatinga|Cerrado|Atlantic Forest	non-endemic	ES and MG	not evaluated			no
Angiosperms	Orchidaceae	Lankesterella	Lankesterella ceracifolia	(Barb.Rodr.) Mansf.	1	Reflora	CESJ23207		yes	no	native	non-endemic	yes	Atlantic Forest	endemic	ES and MG	LC	VU		no
Angiosperms	Orchidaceae	Lankesterella	Lankesterella gnoma	(Kraenzl.) Hoehne	1	Jabot	RB00653323		yes	yes	native	endemic	yes	Atlantic Forest	endemic	MG	not evaluated			no
Angiosperms	Orchidaceae	Liparis	Liparis nervosa	(Thumb.) Lindl.	1	Jabot	RB01317794		yes	no	native	non-endemic	yes	Amazon|Caatinga|Cerrado|Atlantic Forest	non-endemic	ES and MG	not evaluated			yes
Angiosperms	Orchidaceae	Loefgrenianthus	Loefgrenianthus blanche-amesiae	(Loefgr.) Hoehne	1	Jabot	RB00258334		yes	yes	native	endemic	yes	Atlantic Forest	endemic	MG	not evaluated		CR	no
Angiosperms	Orchidaceae	Masdevallia	Masdevallia infracta	Lindl.	2	Reflora	CESJ023266		no	no	native	non-endemic	yes	Cerrado|Atlantic Forest	non-endemic	ES and MG	not evaluated			yes
Angiosperms	Orchidaceae	Maxillaria	Maxillaria candida	Lodd. ex Lindl.	1	Jabot	RB00542649		yes	yes	native	endemic	yes	Amazon|Atlantic Forest	non-endemic	ES and MG	not evaluated			yes
Angiosperms	Orchidaceae	Maxillaria	Maxillaria caparaoensis	Brade	2	Jabot	RB00542643		no	no	native	endemic	yes	Atlantic Forest	endemic	ES and MG	not evaluated	VU		yes
Angiosperms	Orchidaceae	Maxillaria	Maxillaria crassifolia	(Lindl.) Rchb.f.	2	Jabot	RB01223235		no	no	native	non-endemic	yes	Amazon|Atlantic Forest	non-endemic	ES and MG	not evaluated			yes
Angiosperms	Orchidaceae	Maxillaria	Maxillaria imbricata	Barb.Rodr.	1	Splink	MBML035933		yes	no	native	non-endemic	yes	Caatinga|Atlantic Forest	non-endemic	ES and MG	not evaluated			yes
Angiosperms	Orchidaceae	Maxillaria	Maxillaria picta	Hook.	1	Splink		CESJ 68171	yes	no	native	endemic	yes	Cerrado|Atlantic Forest	non-endemic	ES and MG	not evaluated			no
Angiosperms	Orchidaceae	Maxillaria	Maxillaria ubatubana	Hoehne	1	Splink	VIES031780		yes	no	native	endemic	yes	Atlantic Forest	endemic	ES	not evaluated			no
Angiosperms	Orchidaceae	Octomeria	Octomeria anceps	Porto & Brade	1	Jabot	RB00286439		yes	yes	native	endemic	yes	Atlantic Forest	endemic	ES and MG	not evaluated			yes
Angiosperms	Orchidaceae	Octomeria	Octomeria concolor	Barb.Rodr.	1	Splink	BHCB001443		yes	no	native	non-endemic	yes	Atlantic Forest	endemic	ES and MG	not evaluated			yes
Angiosperms	Orchidaceae	Octomeria	Octomeria crassifolia	Lindl.	1	Jabot	RB01229117		yes	no	native	non-endemic	yes	Amazon|Cerrado|Atlantic Forest	non-endemic	ES and MG	not evaluated			yes
Angiosperms	Orchidaceae	Octomeria	Octomeria diaphana	Lindl.	6	Jabot	RB01229118		no	no	native	endemic	yes	Atlantic Forest	endemic	ES and MG	LC			yes
Angiosperms	Orchidaceae	Octomeria	Octomeria grandiflora	Lindl.	1	Reflora	CESJ62265		yes	no	native	non-endemic	yes	Amazon|Cerrado|Atlantic Forest	non-endemic	ES and MG	not evaluated			yes
Angiosperms	Orchidaceae	Pabstiella	Pabstiella fusca	(Lindl.) Chiron & Xim.Bols.	2	Reflora	HUEMG003170		no	no	native	non-endemic	yes	Cerrado|Atlantic Forest	non-endemic	ES and MG	not evaluated			yes
Angiosperms	Orchidaceae	Pabstiella	Pabstiella pterophora	(Cogn.) Chiron	2	Jabot	RB00604859		no	no	native	endemic	yes	Atlantic Forest	endemic	ES and MG	not evaluated			yes
Angiosperms	Orchidaceae	Pabstiella	Pabstiella punctatifolia	(Barb.Rodr.) Luer	1	Reflora	VIES031126		yes	no	native	endemic	yes	Atlantic Forest	endemic	ES	not evaluated			yes
Angiosperms	Orchidaceae	Pabstiella	Pabstiella trifida	(Lindl.) Luer	1	Splink	MBML035935		yes	no	native	endemic	yes	Atlantic Forest	endemic	ES	not evaluated			yes
Angiosperms	Orchidaceae	Pabstiella	Pabstiella villosisepala	Fraga & L.Kollmann	1	Splink	UPCB83321		yes	no	native	endemic	yes	Atlantic Forest	endemic	ES	not evaluated	VU		yes
Angiosperms	Orchidaceae	Pachygenium	Pachygenium itatiayae	(Schltr.) Szlach. et al.	1	Jabot	RB01370145		yes	no	native	endemic					not evaluated			yes
Angiosperms	Orchidaceae	Pachygenium	Pachygenium laminatum	(Schltr.) Szlach. et al.	2	Jabot	RB01370140		no	no	native	endemic					not evaluated			no
Angiosperms	Orchidaceae	Pachygenium	Pachygenium oestriferum	(Rchb.f. & Warm.) Szlach. et al.	2	Reflora	MBM024832		no	no	native	endemic					not evaluated	VU		yes
Angiosperms	Orchidaceae	Phymatidium	Phymatidium aquinoi	Schltr.	2	Reflora	CESJ024050		no	no	native	endemic	yes	Atlantic Forest	endemic	ES and MG	LC	VU		yes
Angiosperms	Orchidaceae	Phymatidium	Phymatidium falcifolium	Lindl.	1	Jabot	RB01335493		yes	no	native	endemic	yes	Atlantic Forest	endemic	ES	LC	VU		yes
Angiosperms	Orchidaceae	Phymatidium	Phymatidium geiselii	Ruschi	3	Jabot	RB01218144		no	no	native	endemic	yes	Atlantic Forest	endemic	ES and MG	EN	CR		yes
Angiosperms	Orchidaceae	Phymatidium	Phymatidium hysteranthum	Barb.Rodr.	1	Jabot	RB01229627		yes	no	native	endemic	yes	Atlantic Forest	endemic	ES and MG	not evaluated			yes
Angiosperms	Orchidaceae	Phymatidium	Phymatidium mellobarretoi	L.O.Williams & Hoehne	1	Splink	BHCB010052		yes	no	native	endemic	yes	Atlantic Forest	endemic	MG	not evaluated			no
Angiosperms	Orchidaceae	Pogoniopsis	Pogoniopsis nidus-avis	Rchb.f. & Warm.	1	Reflora	VIES031089		yes	no	native	endemic	yes	Cerrado|Atlantic Forest	non-endemic	MG	not evaluated	VU		no
Angiosperms	Orchidaceae	Pogoniopsis	Pogoniopsis schenckii	Cogn.	1	Jabot	RB00593095		yes	no	native	endemic	yes	Cerrado|Atlantic Forest	non-endemic	MG	LC	VU		no
Angiosperms	Orchidaceae	Polystachya	Polystachya caracasana	Rchb.f.	1	Splink	BHCB009138		yes	no	native	non-endemic	no	Amazon|Cerrado	non-endemic	ES and MG	not evaluated			no
Angiosperms	Orchidaceae	Prescottia	Prescottia glazioviana	Cogn.	2	Reflora	CEN00102981		no	no	native	endemic	yes	Atlantic Forest	endemic	MG	not evaluated			no
Angiosperms	Orchidaceae	Prescottia	Prescottia montana	Barb.Rodr.	1	Reflora	VIES030502		yes	no	native	non-endemic	yes	Caatinga|Cerrado|Atlantic Forest	non-endemic	ES and MG	not evaluated			yes
Angiosperms	Orchidaceae	Prescottia	Prescottia oligantha	(Sw.) Lindl.	1	Jabot	RB00587409		yes	yes	native	non-endemic	yes	Amazon|Cerrado|Atlantic Forest	non-endemic	ES and MG	not evaluated			yes
Angiosperms	Orchidaceae	Prescottia	Prescottia plantaginifolia	Lindl. ex Hook.	1	Splink		BHCB 183709	yes	no	native	endemic	yes	Cerrado|Atlantic Forest	non-endemic	ES and MG	not evaluated			yes
Angiosperms	Orchidaceae	Prescottia	Prescottia stachyodes	(Sw.) Lindl	1	Splink		BHCB 182938	yes	no	native	non-endemic	yes	Amazon|Caatinga|Cerrado|Atlantic Forest	non-endemic	ES and MG	not evaluated			yes
Angiosperms	Orchidaceae	Promenaea	Promenaea xanthina	(Lindl.) Lindl.	2	Jabot	RB00416548		no	no	native	endemic	yes	Atlantic Forest	endemic	ES and MG	not evaluated			no
Angiosperms	Orchidaceae	Prosthechea	Prosthechea calamaria	(Lindl.) W.E.Higgins	1	Jabot	RB00259538		yes	yes	native	endemic	yes	Cerrado|Atlantic Forest	non-endemic	ES and MG	not evaluated			yes
Angiosperms	Orchidaceae	Prosthechea	Prosthechea pygmaea	(Hook.) W.E.Higgins	2	Reflora	VIES030924		no	no	native	non-endemic	yes	Amazon|Atlantic Forest	non-endemic	ES and MG	not evaluated			yes
Angiosperms	Orchidaceae	Sacoila	Sacoila lanceolata	(Aubl.) Garay	2	Jabot	RB00786189		no	no	native	non-endemic	yes	Amazon|Caatinga|Cerrado|Atlantic Forest	non-endemic	ES and MG	not evaluated			yes
Angiosperms	Orchidaceae	Scaphyglottis	Scaphyglottis modesta	(Rchb.f.) Schltr.	2	Reflora	VIES030921		no	no	native	non-endemic	yes	Amazon|Caatinga|Atlantic Forest	non-endemic	ES and MG	not evaluated			no
Angiosperms	Orchidaceae	Scuticaria	Scuticaria hadwenii	(Lindl.) Planch.	2	Splink	UEC074625		no	no	native	endemic	yes	Atlantic Forest	endemic	ES and MG	not evaluated	VU	EN	yes
Angiosperms	Orchidaceae	Skeptrostachys	Skeptrostachys arechavaletanii	(Barb.Rodr.) Garay.	1	Jabot	RB01369471		yes	no	native	non-endemic	yes	Cerrado|Atlantic Forest	non-endemic	MG	not evaluated			no
Angiosperms	Orchidaceae	Skeptrostachys	Skeptrostachys congestiflora	(Cogn.) Garay	1	Jabot	RB00679247		yes	no	native	endemic	no	Cerrado	non-endemic	MG	not evaluated			no
Angiosperms	Orchidaceae	Skeptrostachys	Skeptrostachys disoides	(Kraenzl.) Garay	2	Jabot	RB01369480		no	no	native	non-endemic	no	Cerrado	non-endemic	MG	not evaluated			no
Angiosperms	Orchidaceae	Specklinia	Specklinia grobyi	(Batem. ex Lindl.) F.Barros	1	Splink		HbVirtFlBras	yes	yes	native	non-endemic	yes	Amazon|Caatinga|Atlantic Forest	non-endemic	ES and MG	not evaluated			yes
Angiosperms	Orchidaceae	Specklinia	Specklinia picta	(Lindl.) Pridgeon & M.W.Chase	1	Jabot	RB00258915		yes	yes	native	non-endemic	no	Amazon	non-endemic	no	not evaluated			no
Angiosperms	Orchidaceae	Stelis	Stelis aprica	Lindl.	2	Jabot	RB00264387		no	no	native	non-endemic	yes	Caatinga|Cerrado|Atlantic Forest	non-endemic	ES and MG	not evaluated			yes
Angiosperms	Orchidaceae	Stelis	Stelis argentata	Lindl.	2	Reflora	CESJ023276		no	no	native	non-endemic	yes	Amazon|Atlantic Forest	non-endemic	ES and MG	not evaluated			yes
Angiosperms	Orchidaceae	Stelis	Stelis megantha	Barb.Rodr.	5	Reflora	CESJ023250		no	no	native	endemic	yes	Atlantic Forest	endemic	ES and MG	not evaluated			yes
Angiosperms	Orchidaceae	Stelis	Stelis papaquerensis	Rchb.f.	1	Reflora	CESJ023324		yes	no	native	non-endemic	yes	Amazon|Atlantic Forest	non-endemic	ES and MG	not evaluated			yes
Angiosperms	Orchidaceae	Stigmatosema	Stigmatosema polyaden	(Vell.) Garay	1	Jabot	RB01221300		yes	no	native	non-endemic	yes	Cerrado|Atlantic Forest	non-endemic	ES and MG	not evaluated	VU		yes
Angiosperms	Orchidaceae	Thysanoglossa	Thysanoglossa organensis	Brade	1	Jabot	RB01230024		yes	no	native	endemic	yes	Atlantic Forest	endemic	MG	not evaluated			yes
Angiosperms	Orchidaceae	Vanilla	Vanilla edwallii	Hoehne	2	Jabot	RB01302773		no	no	native	endemic	yes	Cerrado|Atlantic Forest	non-endemic	ES and MG	LC	VU		yes
Angiosperms	Orchidaceae	Zygopetalum	Zygopetalum maculatum	(Kunth) Garay	9	Jabot	RB00260141		no	no	native	non-endemic	yes	Cerrado|Atlantic Forest	non-endemic	ES and MG	LC			yes
Angiosperms	Orchidaceae	Zygopetalum	Zygopetalum maxillare	Lodd.	1	Jabot	RB01302822		yes	no	native	non-endemic	yes	Cerrado|Atlantic Forest	non-endemic	ES and MG	LC	EN		yes
Angiosperms	Orchidaceae	Zygopetalum	Zygopetalum triste	Barb.Rodr.	1	Jabot	RB01302817		yes	no	native	endemic	yes	Cerrado|Atlantic Forest	non-endemic	MG	not evaluated			no
Angiosperms	Orobanchaceae	Agalinis	Agalinis bandeirensis	Barringer	21	Reflora	NY00499071		no	no	native	endemic	yes	Atlantic Forest	endemic	ES and MG	CR	CR	CR	yes
Angiosperms	Orobanchaceae	Castilleja	Castilleja arvensis	Schltdl. & Cham.	6	Jabot	RB01303233		no	no	native	non-endemic	yes	Cerrado|Atlantic Forest	non-endemic	ES and MG	not evaluated			yes
Angiosperms	Orobanchaceae	Esterhazya	Esterhazya eitenorum	Barringer	14	Jabot	RB01303253		no	no	native	endemic	yes	Atlantic Forest	endemic	no	not evaluated			no
Angiosperms	Orobanchaceae	Esterhazya	Esterhazya splendida	J.C.Mikan	9	Jabot	RB01333610		no	no	native	non-endemic	yes	Caatinga|Cerrado|Atlantic Forest	non-endemic	ES and MG	not evaluated			yes
Angiosperms	Orobanchaceae	Nothochilus	Nothochilus coccineus	Radlk.	9	Reflora	ESA081087		no	no	native	endemic	yes	Atlantic Forest	endemic	ES and MG	EN	EN	CR	yes
Angiosperms	Orobanchaceae	Velloziella	Velloziella dracocephaloides	(Vell.) Baill.	5	Reflora	VIES033062		no	no	native	endemic	yes	Atlantic Forest	endemic	MG	not evaluated			no
Angiosperms	Oxalidaceae	Oxalis	Oxalis calva	Progel	4	Jabot	RB00273103		no	no	native	endemic	yes	Atlantic Forest	endemic	ES and MG	not evaluated			yes
Angiosperms	Oxalidaceae	Oxalis	Oxalis confertissima	A.St.-Hil.	25	Jabot	RB00786011		no	no	native	endemic	yes	Atlantic Forest	endemic	ES and MG	not evaluated	CR		yes
Angiosperms	Oxalidaceae	Oxalis	Oxalis umbraticola	A.St.-Hil.	3	Reflora	ESA064873		no	no	native	endemic	yes	Caatinga|Cerrado|Atlantic Forest	non-endemic	ES and MG	LC	VU		yes
Angiosperms	Passifloraceae	Passiflora	Passiflora alata	Curtis	1	Jabot	RB01337703		yes	no	native	endemic	yes	Amazon|Cerrado|Atlantic Forest	non-endemic	ES and MG	not evaluated			yes
Angiosperms	Passifloraceae	Passiflora	Passiflora amethystina	J.C.Mikan	3	Jabot	RB01337598		no	no	native	non-endemic	yes	Amazon|Caatinga|Cerrado|Atlantic Forest|Pantanal	non-endemic	ES and MG	LC			yes
Angiosperms	Passifloraceae	Passiflora	Passiflora campanulata	Mast.	2	Jabot	RB01337373		no	no	native	endemic	yes	Atlantic Forest	endemic	MG	LC			yes
Angiosperms	Passifloraceae	Passiflora	Passiflora capsularis	L.	2	Jabot	RB01337636		no	no	native	non-endemic	yes	Amazon|Caatinga|Cerrado|Atlantic Forest	non-endemic	ES and MG	not evaluated			yes
Angiosperms	Passifloraceae	Passiflora	Passiflora junqueirae	Imig & Cervi	1	Jabot	RB00949885		yes	no	native	endemic	yes	Atlantic Forest	endemic	ES	not evaluated	CR		no
Angiosperms	Passifloraceae	Passiflora	Passiflora mediterranea	Vell.	19	Jabot	RB01337431		no	no	native	endemic	yes	Atlantic Forest	endemic	ES and MG	not evaluated			yes
Angiosperms	Passifloraceae	Passiflora	Passiflora miersii	Mast.	2	Reflora	ESA064849		no	no	native	endemic	yes	Caatinga|Cerrado|Atlantic Forest	non-endemic	ES and MG	LC	VU		yes
Angiosperms	Passifloraceae	Passiflora	Passiflora porophylla	Vell.	1	Jabot	RB01337359		yes	no	native	endemic	yes	Cerrado|Atlantic Forest	non-endemic	ES and MG	not evaluated			yes
Angiosperms	Passifloraceae	Passiflora	Passiflora speciosa	Gardner	5	Jabot	RB01337607		no	no	native	endemic	yes	Amazon|Cerrado|Atlantic Forest	non-endemic	ES and MG	not evaluated			yes
Angiosperms	Pentaphylacaceae	Ternstroemia	Ternstroemia brasiliensis	Cambess.	1	Jabot	RB01211558		yes	no	native	endemic	yes	Amazon|Cerrado|Atlantic Forest	non-endemic	MG	LC			yes
Angiosperms	Pentaphylacaceae	Ternstroemia	Ternstroemia cuneifolia	Gardner	3	Jabot	RB01334639		no	no	native	endemic	yes	Atlantic Forest	endemic	ES and MG	VU			yes
Angiosperms	Phyllanthaceae	Hyeronima	Hyeronima alchorneoides	Allemão	1	Splink	VIES031759		yes	no	native	non-endemic	yes	Amazon|Cerrado|Atlantic Forest	non-endemic	MG	not evaluated			yes
Angiosperms	Phyllanthaceae	Phyllanthus	Phyllanthus caparaoensis	G.L.Webster	1	Reflora	US00731305		yes		native	endemic	yes	Cerrado|Atlantic Forest	non-endemic	ES and MG	not evaluated			yes
Angiosperms	Phyllanthaceae	Phyllanthus	Phyllanthus pinifolius	Baill.	24	Jabot	RB00087943		no	no	native	endemic	no	Cerrado	non-endemic	ES and MG	not evaluated			yes
Angiosperms	Phyllanthaceae	Phyllanthus	Phyllanthus subemarginatus	Müll.Arg.	17	Reflora	MBM025266		no	no	native	endemic	yes	Caatinga|Cerrado|Atlantic Forest	non-endemic	ES and MG	not evaluated			yes
Angiosperms	Phyllanthaceae	Phyllanthus	Phyllanthus urinaria	L.	1	Reflora	CESJ24032		yes	no	native	non-endemic	yes	Amazon|Caatinga|Cerrado|Atlantic Forest	non-endemic	ES and MG	not evaluated			yes
Angiosperms	Phytolaccaceae	Phytolacca	Phytolacca thyrsiflora	Fenzl. ex J.A.Schmidt	1	Splink	PACA076849		yes	no	native	non-endemic	yes	Amazon|Caatinga|Cerrado|Atlantic Forest|Pampa	non-endemic	ES and MG	not evaluated			yes
Angiosperms	Picramniaceae	Picramnia	Picramnia ciliata	Mart.	1	Reflora	SPF00068643		yes	no	native	endemic	yes	Cerrado|Atlantic Forest	non-endemic	ES and MG	not evaluated			yes
Angiosperms	Picramniaceae	Picramnia	Picramnia glazioviana	Engl.	7	Jabot	RB01182554		no	no	native	endemic	yes	Cerrado|Atlantic Forest	non-endemic	ES and MG	not evaluated			yes
Angiosperms	Picramniaceae	Picramnia	Picramnia parvifolia	Engl.	4	Reflora	HUEMG000011		no	no	native	non-endemic	yes	Cerrado|Atlantic Forest	non-endemic	MG	LC			no
Angiosperms	Piperaceae	Peperomia	Peperomia alata	Ruiz & Pav.	21	Jabot	RB00690823		no	no	native	non-endemic	yes	Amazon|Caatinga|Cerrado|Atlantic Forest	non-endemic	ES and MG	not evaluated			yes
Angiosperms	Piperaceae	Peperomia	Peperomia blanda	(Jacq.) Kunth	1	Jabot	RB01340507		yes	no	native	non-endemic	yes	Amazon|Cerrado|Atlantic Forest	non-endemic	ES and MG	not evaluated			yes
Angiosperms	Piperaceae	Peperomia	Peperomia castelosensis	Yunck.	1	Jabot	RB00273545		yes	yes	native	endemic	yes	Atlantic Forest	endemic	ES and MG	not evaluated	VU		yes
Angiosperms	Piperaceae	Peperomia	Peperomia catharinae	Miq.	1	Reflora	CESJ23267		yes	no	native	non-endemic	yes	Atlantic Forest	endemic	ES and MG	not evaluated	VU		yes
Angiosperms	Piperaceae	Peperomia	Peperomia corcovadensis	Gardner	7	Jabot	RB01340504		no	no	native	non-endemic	yes	Atlantic Forest	endemic	ES and MG	not evaluated			yes
Angiosperms	Piperaceae	Peperomia	Peperomia diaphanoides	Dahlst.	1	Jabot	RB00305595		yes	no	native	non-endemic	yes	Atlantic Forest	endemic	MG	LC			no
Angiosperms	Piperaceae	Peperomia	Peperomia galioides	Kunth	10	Jabot	RB01394073		no	no	native	non-endemic	yes	Caatinga|Cerrado|Atlantic Forest	non-endemic	ES and MG	not evaluated			yes
Angiosperms	Piperaceae	Peperomia	Peperomia hilariana	Miq.	2	Jabot	RB00736866		no	no	native	endemic	yes	Atlantic Forest	endemic	ES and MG	not evaluated			yes
Angiosperms	Piperaceae	Peperomia	Peperomia loxensis	Kunth	1	Jabot	RB00799197		yes	no	native	non-endemic	yes	Cerrado|Atlantic Forest	non-endemic	ES and MG	LC			yes
Angiosperms	Piperaceae	Peperomia	Peperomia mandioccana	Miq.	1	Jabot	RB00817813		yes	no	native	endemic	yes	Atlantic Forest	endemic	ES and MG	LC	VU		yes
Angiosperms	Piperaceae	Peperomia	Peperomia martiana	Miq.	2	Jabot	RB01212084		no	no	native	non-endemic	yes	Atlantic Forest	endemic	MG	not evaluated			no
Angiosperms	Piperaceae	Peperomia	Peperomia rhombea	Ruiz & Pav.	4	Jabot	RB01211990		no	no	native	non-endemic	yes	Amazon|Atlantic Forest	non-endemic	MG	not evaluated			no
Angiosperms	Piperaceae	Peperomia	Peperomia subpilosa	Yunck.	1	Jabot	RB00285179		yes	yes	native	endemic	yes	Atlantic Forest	endemic	ES and MG	not evaluated	EN		yes
Angiosperms	Piperaceae	Peperomia	Peperomia tetraphylla	(G.Forst.) Hook. & Arn.	15	Jabot	RB01340402		no	no	native	non-endemic	yes	Caatinga|Cerrado|Atlantic Forest	non-endemic	ES and MG	not evaluated			yes
Angiosperms	Piperaceae	Peperomia	Peperomia urocarpa	Fisch. & C.A.Mey.	3	Jabot	RB00729673		no	no	native	non-endemic	yes	Amazon|Cerrado|Atlantic Forest	non-endemic	ES and MG	not evaluated			yes
Angiosperms	Piperaceae	Peperomia	Peperomia velloziana	Miq.	2	Jabot	RB00690810		no	no	native	endemic	yes	Caatinga|Cerrado|Atlantic Forest	non-endemic	ES and MG	LC			yes
Angiosperms	Piperaceae	Peperomia	Peperomia warmingii	C.DC.	1	Jabot	HUEMG005003		yes	no	native	endemic	yes	Cerrado|Atlantic Forest	non-endemic	ES and MG	NT			yes
Angiosperms	Piperaceae	Piper	Piper aduncum	L.	2	Jabot	RB00690820		no	no	native	non-endemic	yes	Amazon|Caatinga|Cerrado|Atlantic Forest|Pampa|Pantanal	non-endemic	ES and MG	not evaluated			yes
Angiosperms	Piperaceae	Piper	Piper anisum	(Spreng.) Angely	4	Jabot	RB00690812		no	no	native	endemic	yes	Cerrado|Atlantic Forest	non-endemic	ES and MG	not evaluated			yes
Angiosperms	Piperaceae	Piper	Piper anonifolium	Kunth	1	Jabot	RB00690811		yes	no	native	non-endemic	yes	Amazon|Cerrado|Atlantic Forest	non-endemic	ES and MG	not evaluated			yes
Angiosperms	Piperaceae	Piper	Piper caldense	C.DC.	6	Jabot	RB01340047		no	no	native	endemic	yes	Caatinga|Cerrado|Atlantic Forest	non-endemic	ES and MG	not evaluated			yes
Angiosperms	Piperaceae	Piper	Piper cernuum	Vell.	3	Jabot	RB01340005		no	no	native	non-endemic	yes	Amazon|Cerrado|Atlantic Forest|Pantanal	non-endemic	ES and MG	not evaluated			yes
Angiosperms	Piperaceae	Piper	Piper chimonanthifolium	Kunth	2	Reflora	CESJ15095		no	no	native	endemic	yes	Cerrado|Atlantic Forest	non-endemic	ES and MG	not evaluated			yes
Angiosperms	Piperaceae	Piper	Piper crassinervium	Kunth	4	Jabot	RB00690818		no	no	native	non-endemic	yes	Amazon|Caatinga|Cerrado|Atlantic Forest	non-endemic	ES and MG	not evaluated			yes
Angiosperms	Piperaceae	Piper	Piper cubataonum	C.DC.	4	Jabot	RB00690819		no	no	native	endemic	yes	Atlantic Forest	endemic	MG	not evaluated			no
Angiosperms	Piperaceae	Piper	Piper dilatatum	Rich.	1	Jabot	RB01183155		yes	no	native	non-endemic	yes	Amazon|Caatinga|Cerrado|Atlantic Forest	non-endemic	ES and MG	not evaluated			yes
Angiosperms	Piperaceae	Piper	Piper gaudichaudianum	Kunth	3	Jabot	RB00422031		no	no	native	non-endemic	yes	Amazon|Cerrado|Atlantic Forest	non-endemic	ES and MG	not evaluated			yes
Angiosperms	Piperaceae	Piper	Piper hispidum	Sw.	2	Jabot	RB00520573		no	no	native	non-endemic	yes	Amazon|Cerrado|Atlantic Forest	non-endemic	ES and MG	not evaluated			yes
Angiosperms	Piperaceae	Piper	Piper jubimarginatum	Yunck.	2	Jabot	RB01191298		no	no	native	endemic	yes	Atlantic Forest	endemic	ES and MG	not evaluated	VU		yes
Angiosperms	Piperaceae	Piper	Piper lepturum	Kunth	1	Jabot	RB00300856		yes	no	native	endemic	yes	Cerrado|Atlantic Forest	non-endemic	MG	not evaluated			no
Angiosperms	Piperaceae	Piper	Piper lhotzkyanum	Kunth	4	Jabot	RB01183161		no	no	native	non-endemic	yes	Amazon|Cerrado|Atlantic Forest	non-endemic	ES and MG	not evaluated			yes
Angiosperms	Piperaceae	Piper	Piper longipes	C.DC.	2	Reflora	CESJ23094		no	no	native	non-endemic	yes	Cerrado|Atlantic Forest	non-endemic	ES and MG	not evaluated			yes
Angiosperms	Piperaceae	Piper	Piper malacophyllum	(C.Presl) C.DC.	1	Jabot	RB01183094		yes	no	native	non-endemic	yes	Amazon|Cerrado|Atlantic Forest	non-endemic	ES and MG	not evaluated			yes
Angiosperms	Piperaceae	Piper	Piper mollicomum	Kunth	3	Jabot	RB01197686		no	no	native	non-endemic	yes	Amazon|Caatinga|Cerrado|Atlantic Forest	non-endemic	ES and MG	not evaluated			yes
Angiosperms	Piperaceae	Piper	Piper permucronatum	Yunck.	1	Jabot	RB01197588		yes	no	native	endemic	yes	Atlantic Forest	endemic	ES and MG	not evaluated			yes
Angiosperms	Piperaceae	Piper	Piper richardiifolium	Kunth	2	Jabot	RB01384979		no	no	native	endemic	yes	Amazon|Caatinga|Cerrado|Atlantic Forest	non-endemic	ES and MG	not evaluated			yes
Angiosperms	Piperaceae	Piper	Piper schenckii	C.DC.	1	Jabot	RB01184209		yes	no	native	endemic	yes	Atlantic Forest	endemic	ES and MG	not evaluated			yes
Angiosperms	Piperaceae	Piper	Piper solmsianum	C.DC.	12	Jabot	RB01183166		no	no	native	endemic	yes	Amazon|Cerrado|Atlantic Forest	non-endemic	ES and MG	not evaluated			yes
Angiosperms	Piperaceae	Piper	Piper tectoniifolium	Kunth	1	Jabot	RB00690824		yes	no	native	endemic	yes	Cerrado|Atlantic Forest	non-endemic	ES and MG	LC			yes
Angiosperms	Piperaceae	Piper	Piper viminifolium	Trel.	1	Jabot	RB00690822		yes	no	native	endemic	yes	Amazon|Cerrado|Atlantic Forest	non-endemic	ES and MG	LC			yes
Angiosperms	Piperaceae	Piper	Piper xylosteoides	(Kunth) Steud.	1	Jabot	RB01155210		yes	no	native	endemic	yes	Amazon|Cerrado|Atlantic Forest	non-endemic	ES and MG	LC			yes
Angiosperms	Plantaginaceae	Achetaria	Achetaria caparaoense	(Brade) V.C.Souza	9	Jabot	RB01394081		no	no	native	endemic	yes	Atlantic Forest	endemic	ES and MG	CR	CR	CR	yes
Angiosperms	Plantaginaceae	Bacopa	Bacopa stricta	(Schrad.) Wettst. ex Edwall	1	Jabot	RB00382050		yes	yes	native	non-endemic	yes	Amazon|Caatinga|Cerrado|Atlantic Forest	non-endemic	ES and MG	not evaluated			yes
Angiosperms	Plantaginaceae	Conobea	Conobea scoparioides	(Cham. & Schltdl.) Benth.	1	Reflora	MO1415384		yes	yes	native	non-endemic	yes	Amazon|Caatinga|Cerrado|Atlantic Forest	non-endemic	ES and MG	not evaluated			yes
Angiosperms	Plantaginaceae	Plantago	Plantago australis	Lam.	11	Jabot	RB01179805		no	no	native	non-endemic	yes	Cerrado|Atlantic Forest|Pampa	non-endemic	MG	LC			no
Angiosperms	Plantaginaceae	Plantago	Plantago bradei	Pilg.	1	Reflora	FURB58952		yes	no	native	endemic	yes	Atlantic Forest	endemic	ES and MG	not evaluated	CR		no
Angiosperms	Plantaginaceae	Plantago	Plantago brasiliensis	Sims	1	Jabot	RB00317133		yes	yes	native	non-endemic	yes	Atlantic Forest|Pampa	non-endemic	no	not evaluated			no
Angiosperms	Plantaginaceae	Plantago	Plantago commersoniana	Decne. & Barnéoud	7	Jabot	RB01179815		no	no	native	non-endemic	yes	Cerrado|Atlantic Forest|Pampa	non-endemic	no	LC			yes
Angiosperms	Plantaginaceae	Plantago	Plantago guilleminiana	Decne.	2	Reflora	FURB58950		no	no	native	endemic	yes	Atlantic Forest	endemic	MG	LC			no
Angiosperms	Plantaginaceae	Plantago	Plantago tomentosa	Lam.	1	Reflora	MBM359626		yes	no	native	non-endemic	yes	Atlantic Forest|Pampa	non-endemic	MG	not evaluated			no
Angiosperms	Poaceae	Agrostis	Agrostis montevidensis	Spreng. ex Nees	4	Splink	SP039912		no	no	native	non-endemic	yes	Atlantic Forest|Pampa	non-endemic	ES and MG	not evaluated			no
Angiosperms	Poaceae	Amphibromus	Amphibromus quadridentulus	(Döll) Swallen	1	Splink	2816233		yes	yes	native	non-endemic	yes	Atlantic Forest	endemic	MG	not evaluated			no
Angiosperms	Poaceae	Andropogon	Andropogon bicornis	L.	1	Reflora	CESJ22317		yes	no	native	non-endemic	yes	Amazon|Caatinga|Cerrado|Atlantic Forest|Pampa|Pantanal	non-endemic	ES and MG	not evaluated			yes
Angiosperms	Poaceae	Andropogon	Andropogon macrothrix	Trin.	1	Reflora	NY01131610		yes	yes	native	non-endemic	yes	Cerrado|Atlantic Forest|Pampa|Pantanal	non-endemic	ES and MG	not evaluated			yes
Angiosperms	Poaceae	Apochloa	Apochloa lutzii	(Swallen) Zuloaga & Morrone	4	Reflora	NY00652721		no	yes	native	endemic	yes	Atlantic Forest	endemic	ES and MG	not evaluated			yes
Angiosperms	Poaceae	Aulonemia	Aulonemia amplissima	(Nees) McClure	1	Reflora	HUEMG000060		yes	no	native	endemic	yes	Atlantic Forest	endemic	ES and MG	not evaluated		VU	yes
Angiosperms	Poaceae	Aulonemia	Aulonemia aristulata	(Döll) McClure	3	Reflora	CESJ23974		no	no	native	endemic	yes	Cerrado|Atlantic Forest	non-endemic	ES and MG	LC			yes
Angiosperms	Poaceae	Aulonemia	Aulonemia prolifera	P.L. Viana & Filg.	2	Reflora	CESJ23343		no	no	native	endemic	yes	Atlantic Forest	endemic	ES and MG	not evaluated	EN		yes
Angiosperms	Poaceae	Aulonemia	Aulonemia radiata	(Rupr.) McClure & L.B.Sm.	3	Jabot	RB00651592		no	no	native	endemic	yes	Atlantic Forest	endemic	MG	not evaluated			no
Angiosperms	Poaceae	Axonopus	Axonopus compressus	(Sw.) P. Beauv.	1	Splink		MO 1006919	yes	yes	native	non-endemic	yes	Amazon|Caatinga|Cerrado|Atlantic Forest|Pampa|Pantanal	non-endemic	ES and MG	not evaluated			yes
Angiosperms	Poaceae	Axonopus	Axonopus siccus	(Nees) Kuhlm.	5	Reflora	CESJ23598		no	no	native	non-endemic	yes	Amazon|Caatinga|Cerrado|Atlantic Forest	non-endemic	ES and MG	not evaluated			no
Angiosperms	Poaceae	Bromus	Bromus brachyanthera	Döll	1	Reflora	NY00861854		yes	yes	native	non-endemic	yes	Atlantic Forest|Pampa	non-endemic	no	not evaluated			no
Angiosperms	Poaceae	Calamagrostis	Calamagrostis viridiflavescens	(Poir.) Steud.	5	Reflora	CESJ23707		no	no	native	non-endemic	yes	Atlantic Forest|Pampa	non-endemic	ES and MG	not evaluated			no
Angiosperms	Poaceae	Cenchrus	Cenchrus clandestinus	(Hochst. ex Chiov.) Morrone	1	Jabot	RB01183060		yes	no	non-native	non-endemic	yes	Atlantic Forest	endemic	MG	not evaluated			no
Angiosperms	Poaceae	Chascolytrum	Chascolytrum ambiguum	(Hack.) Essi, Longhi-Wagner & Souza-Chies	5	Splink		ICN 199535	no	no	native	endemic	yes	Cerrado|Atlantic Forest	non-endemic	MG	not evaluated			no
Angiosperms	Poaceae	Chascolytrum	Chascolytrum calotheca	(Trin.) Essi, Longhi-Wagner & Souza-Chies	10	Reflora	ESA064444		no	no	native	non-endemic	yes	Atlantic Forest|Pampa	non-endemic	ES and MG	not evaluated			no
Angiosperms	Poaceae	Chascolytrum	Chascolytrum itatiaiae	(Ekman) Essi, Longhi-Wagner & Souza-Chies	3	Splink		BHCB 137029	no	no	native	endemic	yes	Atlantic Forest	endemic	MG	not evaluated			no
Angiosperms	Poaceae	Chascolytrum	Chascolytrum juergensii	(Hack.) Essi, Longhi-Wagner & Souza-Chies	4	Splink		ICN 200087	no	no	native	non-endemic	yes	Atlantic Forest|Pampa	non-endemic	MG	not evaluated			no
Angiosperms	Poaceae	Chusquea	Chusquea acuminata	Döll	1	Reflora	CESJ22909		yes	no	native	endemic	yes	Atlantic Forest	endemic	no	not evaluated			no
Angiosperms	Poaceae	Chusquea	Chusquea baculifera	Silveira	19	Jabot	RB00490538		no	no	native	endemic	yes	Atlantic Forest	endemic	ES and MG	CR		EN	yes
Angiosperms	Poaceae	Chusquea	Chusquea bambusoides	(Raddi) Hack.	1	Splink	VIC050745		yes	no	native	endemic	yes	Atlantic Forest	endemic	ES and MG	not evaluated			yes
Angiosperms	Poaceae	Chusquea	Chusquea caparaoensis	L.G.Clark	5	Jabot	RB01187507		no	no	native	endemic	yes	Atlantic Forest	endemic	MG	not evaluated		EN	no
Angiosperms	Poaceae	Chusquea	Chusquea capitata	Nees	5	Jabot	RB00613636		no	no	native	endemic	yes	Atlantic Forest	endemic	ES and MG	not evaluated			yes
Angiosperms	Poaceae	Chusquea	Chusquea heterophylla	Nees	3	Jabot	RB01166054		no	no	native	endemic	yes	Atlantic Forest	endemic	MG	EN		EN	no
Angiosperms	Poaceae	Chusquea	Chusquea leptophylla	Nees	3	Jabot	RB00592881		no	no	native	endemic	yes	Atlantic Forest	endemic	ES and MG	not evaluated			yes
Angiosperms	Poaceae	Chusquea	Chusquea meyeriana	Rupr. ex Döll	1	Jabot	RB00613558		yes	no	native	endemic	yes	Atlantic Forest	endemic	MG	not evaluated			no
Angiosperms	Poaceae	Chusquea	Chusquea pinifolia	(Nees) Nees	18	Jabot	RB00490537		no	no	native	endemic	yes	Cerrado|Atlantic Forest	non-endemic	MG	LC			yes
Angiosperms	Poaceae	Chusquea	Chusquea ramosissima	Lindm.	1	Reflora	MBM143728		yes	no	native	non-endemic	yes	Cerrado|Atlantic Forest	non-endemic	ES and MG	not evaluated			yes
Angiosperms	Poaceae	Chusquea	Chusquea sellowii	Rupr.	1	Splink	HUEFS0237013		yes	no	native	endemic	yes	Atlantic Forest	endemic	MG	not evaluated			no
Angiosperms	Poaceae	Colanthelia	Colanthelia longipetiolata	C.Jesus-Costa & Santos-Gonç.	1	Splink	BHCB200748		yes	no	native	endemic	yes	Atlantic Forest	endemic	MG	not evaluated			no
Angiosperms	Poaceae	Danthonia	Danthonia chaseana	Conert	1	Reflora	US00074212		yes	yes	native	endemic	yes	Atlantic Forest	endemic	MG	not evaluated			no
Angiosperms	Poaceae	Danthonia	Danthonia secundiflora	J.Presl	9	Reflora	NY00652551		no	no	native	non-endemic	yes	Caatinga|Cerrado|Atlantic Forest|Pampa	non-endemic	ES and MG	not evaluated			yes
Angiosperms	Poaceae	Dichanthelium	Dichanthelium hebotes	(Trin.) Zuloaga	1	Reflora	NY00863899		yes	yes	native	endemic	yes	Cerrado|Atlantic Forest	non-endemic	ES and MG	not evaluated			yes
Angiosperms	Poaceae	Dichanthelium	Dichanthelium sabulorum	(Lam.) Gould & C.A. Clark	3	Reflora	CESJ22312		no	no	native	non-endemic	yes	Cerrado|Atlantic Forest	non-endemic	MG	not evaluated			no
Angiosperms	Poaceae	Dichanthelium	Dichanthelium stigmosum	(Trin.) Zuloaga	2	Jabot	RB00622345		no	yes	native	endemic	yes	Cerrado|Atlantic Forest	non-endemic	ES and MG	not evaluated			yes
Angiosperms	Poaceae	Dichanthelium	Dichanthelium superatum	(Hack.) Zuloaga	4	Reflora	NY00662725		no	no	native	endemic	yes	Cerrado|Atlantic Forest	non-endemic	ES and MG	not evaluated			yes
Angiosperms	Poaceae	Digitaria	Digitaria doellii	Mez	1	Jabot	RB00615070		yes	yes	native	endemic	yes	Atlantic Forest	endemic	ES	not evaluated			yes
Angiosperms	Poaceae	Digitaria	Digitaria sellowii	(Müll. Hal.) Henrard	1	Reflora	NY00862187		yes	yes	native	endemic	yes	Atlantic Forest|Pampa	non-endemic	ES	not evaluated			yes
Angiosperms	Poaceae	Eragrostis	Eragrostis curvula	(Schrad.) Nees	1	Reflora	CEN00036829		yes	no	non-native	non-endemic	yes	Amazon|Cerrado|Atlantic Forest	non-endemic	MG	not evaluated			no
Angiosperms	Poaceae	Eragrostis	Eragrostis polytricha	Nees	1	Reflora	NY00862603		yes	yes	native	endemic	yes	Amazon|Caatinga|Cerrado|Atlantic Forest	non-endemic	ES and MG	not evaluated			yes
Angiosperms	Poaceae	Festuca	Festuca ulochaeta	Nees ex Steud.	2	Reflora	NY00639965		no	yes	native	endemic	yes	Atlantic Forest	endemic	MG	not evaluated			no
Angiosperms	Poaceae	Guadua	Guadua tagoara	(Nees) Kunth	1	Jabot	RB00615986		yes	yes	native	non-endemic	yes	Caatinga|Cerrado|Atlantic Forest	non-endemic	ES and MG	not evaluated			yes
Angiosperms	Poaceae	Hildaea	Hildaea pallens	(Sw.) C.Silva & R.P.Oliveira	4	Splink		MO 2951419	no	no	native	non-endemic	yes	Amazon|Caatinga|Cerrado|Atlantic Forest|Pantanal	non-endemic	ES and MG	not evaluated			no
Angiosperms	Poaceae	Hildaea	Hildaea ruprechtii	(Döll) C.Silva & R.P.Oliveira	10	Reflora	CESJ23601		no	no	native	non-endemic	yes	Amazon|Cerrado|Atlantic Forest|Pantanal	non-endemic	MG	not evaluated			no
Angiosperms	Poaceae	Ichnanthus	Ichnanthus nemoralis	(Schrad. ex Schult.) Hitchc. & Chase	1	Reflora	IAN067068		yes	yes	native	non-endemic	yes	Amazon|Caatinga|Cerrado|Atlantic Forest	non-endemic	ES and MG	not evaluated			yes
Angiosperms	Poaceae	Lasiacis	Lasiacis divaricata	(L.) Hitchc.	2	Reflora	S14-5165		no	yes	native	non-endemic	yes	Caatinga|Cerrado|Atlantic Forest	non-endemic	ES and MG	not evaluated			yes
Angiosperms	Poaceae	Lolium	Lolium multiflorum	L.	3	Reflora	CEN00036891		no	no	non-native	non-endemic	yes	Atlantic Forest|Pampa	non-endemic	no	not evaluated			no
Angiosperms	Poaceae	Merostachys	Merostachys fischeriana	Rupr. ex Döll	2	Splink		US 2240716	no	no	native	endemic	yes	Atlantic Forest	endemic	MG	not evaluated			yes
Angiosperms	Poaceae	Muhlenbergia	Muhlenbergia beyrichiana	Kunth	1	Reflora	HUFU00036233		yes	no	native	endemic	yes	Cerrado|Atlantic Forest	non-endemic	MG	not evaluated			no
Angiosperms	Poaceae	Muhlenbergia	Muhlenbergia cenchroides	(Humb. & Bonpl. ex Willd.) P.M. Peterson	1	Reflora	CESJ23609		yes	no	native	non-endemic	yes	Cerrado|Atlantic Forest	non-endemic	MG	not evaluated			no
Angiosperms	Poaceae	Ocellochloa	Ocellochloa stolonifera	(Poir.) Zuloaga & Morrone	1	Reflora	NY00761809		yes	yes	native	non-endemic	yes	Amazon|Atlantic Forest|Pantanal	non-endemic	MG	not evaluated			no
Angiosperms	Poaceae	Oplismenus	Oplismenus hirtellus	(L.) P.Beauv.	3	Reflora	NY00863674		no	no	native	non-endemic	yes	Amazon|Caatinga|Cerrado|Atlantic Forest|Pantanal	non-endemic	ES and MG	not evaluated			no
Angiosperms	Poaceae	Otachyrium	Otachyrium versicolor	(Döll) Henrard	1	Splink	MAC0006032		yes	no	native	non-endemic	yes	Amazon|Cerrado|Atlantic Forest	non-endemic	MG	not evaluated			no
Angiosperms	Poaceae	Panicum	Panicum sellowii	Nees	2	Splink		US 1257471	no	yes	native	non-endemic	yes	Amazon|Caatinga|Cerrado|Atlantic Forest|Pampa|Pantanal	non-endemic	ES and MG	not evaluated			yes
Angiosperms	Poaceae	Taquara	Taquara micrantha	(Kunth) I.L.C.Oliveira & R.P.Oliveira	1	Splink		US 1448822	yes	yes	native	non-endemic	yes	Amazon|Caatinga|Cerrado|Atlantic Forest	non-endemic	ES and MG	not evaluated			yes
Angiosperms	Poaceae	Parodiophyllochloa	Parodiophyllochloa cordovensis	(E.Fourn.) Zuloaga & Morrone	2	Jabot	RB00547994		no	yes	native	non-endemic	yes	Amazon|Atlantic Forest	non-endemic	ES and MG	not evaluated			yes
Angiosperms	Poaceae	Parodiophyllochloa	Parodiophyllochloa ovulifera	(Trin.) Zuloaga & Morrone	3	Jabot	RB00622249		no	yes	native	non-endemic	yes	Cerrado|Atlantic Forest|Pampa|Pantanal	non-endemic	ES and MG	not evaluated			yes
Angiosperms	Poaceae	Parodiophyllochloa	Parodiophyllochloa pantricha	(Hack.) Zuloaga & Morrone	1	Jabot	RB00622160		yes	yes	native	non-endemic	yes	Caatinga|Cerrado|Atlantic Forest|Pampa|Pantanal	non-endemic	ES and MG	not evaluated			yes
Angiosperms	Poaceae	Parodiophyllochloa	Parodiophyllochloa penicillata	(Nees ex Trin.) Zuloaga & Morrone	1	Splink		US 1257469	yes	yes	native	endemic	yes	Cerrado|Atlantic Forest	non-endemic	MG	not evaluated			no
Angiosperms	Poaceae	Paspalum	Paspalum conspersum	Schrad.	1	Reflora	HUFU00032092		yes	no	native	non-endemic	yes	Amazon|Cerrado|Atlantic Forest|Pantanal	non-endemic	ES and MG	not evaluated			no
Angiosperms	Poaceae	Paspalum	Paspalum corcovadense	Raddi	1	Reflora	K001102606		yes	no	native	non-endemic	yes	Cerrado|Atlantic Forest	non-endemic	ES and MG	not evaluated			yes
Angiosperms	Poaceae	Paspalum	Paspalum coryphaeum	Trin.	1	Reflora	UB0022545		yes	no	native	non-endemic	yes	Amazon|Caatinga|Cerrado|Atlantic Forest|Pantanal	non-endemic	ES and MG	not evaluated			yes
Angiosperms	Poaceae	Paspalum	Paspalum inaequivalve	Raddi	1	Jabot	RB00623337		yes	yes	native	non-endemic	yes	Cerrado|Atlantic Forest|Pampa	non-endemic	ES and MG	not evaluated			yes
Angiosperms	Poaceae	Paspalum	Paspalum mandiocanum	Trin.	1	Reflora	UB0022957		yes	no	native	non-endemic	yes	Cerrado|Atlantic Forest|Pampa	non-endemic	ES and MG	not evaluated			yes
Angiosperms	Poaceae	Paspalum	Paspalum nummularium	Chase ex Send. & A.G.Burm.	1	Reflora	NY00895948		yes	yes	native	endemic	yes	Atlantic Forest	endemic	ES and MG	not evaluated			yes
Angiosperms	Poaceae	Paspalum	Paspalum nutans	Lam.	1	Reflora	UB0029865		yes	no	native	non-endemic	yes	Amazon|Cerrado|Atlantic Forest	non-endemic	ES and MG	not evaluated			yes
Angiosperms	Poaceae	Paspalum	Paspalum orbiculatum	Poir.	1	Reflora	NY00763037		yes	yes	native	non-endemic	yes	Amazon|Caatinga|Cerrado|Atlantic Forest|Pampa	non-endemic	no	not evaluated			no
Angiosperms	Poaceae	Paspalum	Paspalum paniculatum	L.	1	Reflora	CESJ23605		yes	no	native	non-endemic	yes	Amazon|Cerrado|Atlantic Forest|Pampa|Pantanal	non-endemic	ES and MG	not evaluated			yes
Angiosperms	Poaceae	Paspalum	Paspalum polyphyllum	Nees	4	Reflora	CEN00037017		no	no	native	non-endemic	yes	Amazon|Caatinga|Cerrado|Atlantic Forest|Pampa	non-endemic	MG	not evaluated			yes
Angiosperms	Poaceae	Paspalum	Paspalum virgatum	L.	1	Splink	SP037044		yes	no	native	non-endemic	yes	Amazon|Cerrado|Atlantic Forest|Pantanal	non-endemic	MG	not evaluated			no
Angiosperms	Poaceae	Pharus	Pharus lappulaceus	Aubl.	1	Splink		MO 2977957	yes	yes	native	non-endemic	yes	Amazon|Caatinga|Cerrado|Atlantic Forest	non-endemic	ES and MG	not evaluated			yes
Angiosperms	Poaceae	Poa	Poa annua	L.	3	Reflora	CESJ023573		no	no	non-native	non-endemic	yes	Atlantic Forest|Pampa	non-endemic	ES and MG	not evaluated			no
Angiosperms	Poaceae	Polypogon	Polypogon elongatus	Kunth	1	Reflora	CESJ24007		yes	no	native	non-endemic	yes	Atlantic Forest|Pampa	non-endemic	no	not evaluated			no
Angiosperms	Poaceae	Pseudechinolaena	Pseudechinolaena polystachya	(Kunth) Stapf	2	Reflora	CESJ22427		no	no	native	non-endemic	yes	Cerrado|Atlantic Forest	non-endemic	ES and MG	not evaluated			no
Angiosperms	Poaceae	Rugoloa	Rugoloa pilosa	(Sw.) Zuloaga	1	Reflora	CEN00037023		yes	no	native	non-endemic	yes	Amazon|Caatinga|Cerrado|Atlantic Forest|Pampa|Pantanal	non-endemic	ES and MG	not evaluated			yes
Angiosperms	Poaceae	Rugoloa	Rugoloa polygonata	(Schrad.) Zuloaga	1	Splink		US 1500990	yes	yes	native	non-endemic	yes	Amazon|Cerrado|Atlantic Forest	non-endemic	ES and MG	not evaluated			yes
Angiosperms	Poaceae	Saccharum	Saccharum asperum	(Nees) Steud.	1	Reflora	CESJ23600		yes	no	native	non-endemic	yes	Cerrado|Atlantic Forest|Pampa	non-endemic	MG	not evaluated			no
Angiosperms	Poaceae	Schizachyrium	Schizachyrium microstachyum	(Desv. ex Ham.) Roseng., B.R. Arrill. & Izag.	2	Reflora	CESJ22409		no	no	native	non-endemic	yes	Amazon|Cerrado|Atlantic Forest|Pampa	non-endemic	MG	not evaluated			no
Angiosperms	Poaceae	Schizachyrium	Schizachyrium spicatum	(Spreng.) Herter	2	Splink		BHCB 135972	no	no	native	non-endemic	yes	Atlantic Forest|Pampa	non-endemic	no	not evaluated			no
Angiosperms	Poaceae	Schizachyrium	Schizachyrium tenerum	Nees	3	Reflora	CESJ23599		no	no	native	non-endemic	yes	Cerrado|Atlantic Forest|Pampa	non-endemic	MG	not evaluated			no
Angiosperms	Poaceae	Setaria	Setaria scandens	Schrad.	1	Reflora	CESJ23608		yes	no	native	non-endemic	yes	Caatinga|Cerrado|Atlantic Forest	non-endemic	MG	not evaluated			yes
Angiosperms	Poaceae	Setaria	Setaria vulpiseta	(Lam.) Roem. & Schult.	1	Reflora	NY00906177		yes	yes	native	non-endemic	yes	Amazon|Caatinga|Cerrado|Atlantic Forest|Pantanal	non-endemic	ES and MG	not evaluated			yes
Angiosperms	Poaceae	Sporobolus	Sporobolus jacquemontii	Kunth	2	Splink		CESJ 23701	no	no	native	non-endemic	yes	Amazon|Cerrado|Atlantic Forest|Pampa	non-endemic	ES	not evaluated			no
Angiosperms	Poaceae	Sporobolus	Sporobolus pseudairoides	Parodi	1	Splink		ICN 133246	yes	no	native	non-endemic	yes	Amazon|Cerrado|Atlantic Forest	non-endemic	MG	not evaluated			no
Angiosperms	Poaceae	Trichanthecium	Trichanthecium cyanescens	(Nees ex Trin.) Zuloaga & Morrone	1	Reflora	CEN00037018		yes	no	native	non-endemic	yes	Amazon|Caatinga|Cerrado|Atlantic Forest|Pantanal	non-endemic	ES and MG	not evaluated			yes
Angiosperms	Poaceae	Trichanthecium	Trichanthecium pseudisachne	(Mez) Zuloaga & Morrone	1	Splink		ICN 133671	yes	no	native	endemic	no	Cerrado	non-endemic	MG	not evaluated			no
Angiosperms	Poaceae	Urochloa	Urochloa decumbens	(Stapf) R.D. Webster	1	Reflora	CESJ22416		yes	no	non-native	non-endemic	yes	Amazon|Caatinga|Cerrado|Atlantic Forest|Pampa|Pantanal	non-endemic	ES and MG	not evaluated			yes
Angiosperms	Polygalaceae	Asemeia	Asemeia monninoides	(Kunth) J.F.B.Pastore & J.R.Abbott	2	Jabot	RB00319894		no	no	native	endemic	yes	Cerrado|Atlantic Forest	non-endemic	ES and MG	not evaluated			yes
Angiosperms	Polygalaceae	Caamembeca	Caamembeca oxyphylla	(DC.) J.F.B.Pastore	1	Jabot	RB00656893		yes	no	native	endemic	yes	Atlantic Forest	endemic	ES and MG	not evaluated			yes
Angiosperms	Polygalaceae	Polygala	Polygala campestris	Gardner	19	Jabot	RB00428186		no	no	native	non-endemic	yes	Amazon|Atlantic Forest|Pampa	non-endemic	ES and MG	not evaluated			yes
Angiosperms	Polygalaceae	Polygala	Polygala cneorum	A.St.-Hil. & Moq.	1	Reflora	MBM359616		yes	no	native	endemic	yes	Cerrado|Atlantic Forest	non-endemic	MG	not evaluated			no
Angiosperms	Polygalaceae	Polygala	Polygala lancifolia	A.St.-Hil. & Moq.	7	Jabot	RB00318762		no	no	native	non-endemic	yes	Atlantic Forest	endemic	MG	not evaluated			no
Angiosperms	Polygalaceae	Polygala	Polygala paniculata	L.	3	Reflora	NY00668784		no	no	native	non-endemic	yes	Amazon|Caatinga|Cerrado|Atlantic Forest|Pampa	non-endemic	ES and MG	not evaluated			yes
Angiosperms	Polygalaceae	Polygala	Polygala pulchella	A.St.-Hil. & Moq.	7	Jabot	RB00320550		no	no	native	endemic	yes	Cerrado|Atlantic Forest|Pampa	non-endemic	MG	LC			no
Angiosperms	Polygalaceae	Polygala	Polygala vollii	Brade	12	Reflora	CEN00081272		no	no	native	endemic	yes	Atlantic Forest	endemic	MG	EN			no
Angiosperms	Polygonaceae	Polygonum	Polygonum capitatum	Buch.-Ham. ex D.Don	2	Reflora	HUEFS146778		no	no	non-native	non-endemic	yes	Cerrado|Atlantic Forest	non-endemic	MG	not evaluated			no
Angiosperms	Primulaceae	Myrsine	Myrsine coriacea	(Sw.) R.Br. ex Roem. & Schult.	22	Reflora	VIES035972		no	no	native	non-endemic	yes	Cerrado|Atlantic Forest	non-endemic	ES and MG	not evaluated			yes
Angiosperms	Primulaceae	Myrsine	Myrsine gardneriana	A.DC.	12	Jabot	RB00900303		no	no	native	non-endemic	yes	Cerrado|Atlantic Forest	non-endemic	ES and MG	not evaluated			yes
Angiosperms	Primulaceae	Myrsine	Myrsine lineata	(Mez) Imkhan.	1	Jabot	RB00424861		yes	no	native	endemic	yes	Atlantic Forest	endemic	MG	not evaluated			no
Angiosperms	Primulaceae	Myrsine	Myrsine umbellata	Mart.	28	Reflora	VIES037098		no	no	native	non-endemic	yes	Amazon|Caatinga|Cerrado|Atlantic Forest	non-endemic	ES and MG	not evaluated			yes
Angiosperms	Primulaceae	Myrsine	Myrsine villosissima	Mart.	2	Jabot	RB00593859		no	no	native	endemic	yes	Atlantic Forest	endemic	MG	EN	EN	VU	no
Angiosperms	Proteaceae	Euplassa	Euplassa taubertiana	K.Schum.	1	Reflora	SPF00086127		yes	no	native	endemic	yes	Atlantic Forest	endemic	ES and MG	not evaluated			no
Angiosperms	Proteaceae	Roupala	Roupala caparoensis	Sleumer	1	Splink		MO 100774576	yes	yes	native	endemic	yes	Atlantic Forest	endemic	ES and MG	not evaluated			no
Angiosperms	Proteaceae	Roupala	Roupala montana	Aubl.	11	Reflora	VIES030496		no	no	native	non-endemic	yes	Amazon|Caatinga|Cerrado|Atlantic Forest	non-endemic	MG	not evaluated			no
Angiosperms	Quiinaceae	Lacunaria	Lacunaria crenata	(Tul.) A.C.Sm.	1	Reflora	VIES034071		yes	no	native	non-endemic	yes	Amazon|Cerrado|Atlantic Forest	non-endemic	ES	not evaluated			yes
Angiosperms	Ranunculaceae	Anemone	Anemone decapetala	Ard.	3	Reflora	US01341661		no	yes	native	non-endemic	yes	Atlantic Forest	endemic	ES and MG	LC			yes
Angiosperms	Ranunculaceae	Clematis	Clematis brasiliana	DC.	4	Jabot	RB01362220		no	no	native	non-endemic	yes	Amazon|Caatinga|Cerrado|Atlantic Forest	non-endemic	ES and MG	not evaluated			no
Angiosperms	Ranunculaceae	Clematis	Clematis ulbrichiana	Pilg.	1	Jabot	RB00323177		yes	yes	native	endemic	yes	Atlantic Forest	endemic	ES and MG	not evaluated			yes
Angiosperms	Ranunculaceae	Ranunculus	Ranunculus bonariensis	Poir.	5	Jabot	RB01361306		no	no	native	non-endemic	yes	Cerrado|Atlantic Forest|Pampa	non-endemic	ES and MG	not evaluated			no
Angiosperms	Rhamnaceae	Colubrina	Colubrina glandulosa	Perkins	6	Jabot	RB01360865		no	no	native	non-endemic	yes	Amazon|Cerrado|Atlantic Forest	non-endemic	MG	LC			no
Angiosperms	Rhamnaceae	Frangula	Frangula polymorpha	Reissek	5	Jabot	RB00325023		no	no	native	non-endemic			non-endemic	MG	not evaluated			no
Angiosperms	Rhamnaceae	Reissekia	Reissekia smilacina	(Sm.) Steud.	3	Jabot	RB01182483		no	no	native	endemic	yes	Atlantic Forest	endemic	ES and MG	LC			yes
Angiosperms	Rosaceae	Fragaria	Fragaria vesca	L.	1	Reflora	MBM144273		yes	no	non-native	non-endemic	yes	Cerrado|Atlantic Forest	non-endemic	ES and MG	not evaluated			yes
Angiosperms	Rosaceae	Potentilla	Potentilla indica	(Andrews) Th.Wolf	2	Jabot	RB00325127		no	no	non-native	non-endemic	yes	Atlantic Forest	endemic	ES and MG	not evaluated			no
Angiosperms	Rosaceae	Prunus	Prunus myrtifolia	(L.) Urb.	4	Jabot	RB01341561		no	no	native	non-endemic	yes	Amazon|Caatinga|Cerrado|Atlantic Forest	non-endemic	ES and MG	not evaluated			yes
Angiosperms	Rosaceae	Pyrus	Pyrus communis	L.	1	Jabot	RB01341751		yes	no	non-native	non-endemic			non-endemic	MG	not evaluated			no
Angiosperms	Rosaceae	Rubus	Rubus rosifolius	Sm.	1	Splink	HUEFS0247318		yes	no	native	non-endemic	yes	Cerrado|Atlantic Forest	non-endemic	ES and MG	not evaluated			yes
Angiosperms	Rosaceae	Rubus	Rubus urticifolius	Poir.	1	Jabot	RB01370014		yes	no	native	non-endemic	yes	Cerrado|Atlantic Forest	non-endemic	ES and MG	not evaluated			yes
Angiosperms	Rubiaceae	Alseis	Alseis floribunda	Schott	1	Reflora	ESA110348		yes	no	native	non-endemic	yes	Caatinga|Cerrado|Atlantic Forest	non-endemic	ES and MG	not evaluated			yes
Angiosperms	Rubiaceae	Amaioua	Amaioua intermedia	Mart. ex Schult. & Schult.f.	2	Jabot	RB01013312		no	no	native	non-endemic	yes	Cerrado|Atlantic Forest	non-endemic	ES and MG	not evaluated			yes
Angiosperms	Rubiaceae	Bathysa	Bathysa australis	(A.St.-Hil.) K.Schum.	1	Reflora	HUEMG002993		yes	no	native	non-endemic	yes	Cerrado|Atlantic Forest	non-endemic	ES and MG	LC			yes
Angiosperms	Rubiaceae	Borreria	Borreria palustris	(Cham. & Schltdl.) Bacigalupo & E.L.Cabral	1	Jabot	RB01324323		yes	no	native	non-endemic	yes	Caatinga|Cerrado|Atlantic Forest	non-endemic	ES and MG	not evaluated			yes
Angiosperms	Rubiaceae	Borreria	Borreria poaya	(A.St.-Hil.) DC.	3	Jabot	RB01394074		no	no	native	non-endemic	yes	Cerrado|Atlantic Forest|Pampa	non-endemic	MG	not evaluated			yes
Angiosperms	Rubiaceae	Borreria	Borreria remota	(Lam.) Bacigalupo & E.L.Cabral	2	Jabot	RB01177823		no	no	native	non-endemic	yes	Amazon|Cerrado|Atlantic Forest	non-endemic	ES and MG	LC			yes
Angiosperms	Rubiaceae	Borreria	Borreria verticillata	(L.) G.Mey.	6	Jabot	RB01377539		no	no	native	non-endemic	yes	Amazon|Caatinga|Cerrado|Atlantic Forest	non-endemic	ES and MG	not evaluated			yes
Angiosperms	Rubiaceae	Chiococca	Chiococca alba	(L.) Hitchc.	6	Jabot	RB00335607		no	no	native	non-endemic	yes	Amazon|Caatinga|Cerrado|Atlantic Forest|Pantanal	non-endemic	ES and MG	not evaluated			yes
Angiosperms	Rubiaceae	Chomelia	Chomelia tristis	Müll.Arg.	2	Jabot	RB01361447		no	no	native	endemic	yes	Atlantic Forest	endemic	ES and MG	not evaluated			yes
Angiosperms	Rubiaceae	Coccocypselum	Coccocypselum condalia	Pers.	6	Jabot	RB01183334		no	no	native	non-endemic	yes	Amazon|Caatinga|Cerrado|Atlantic Forest	non-endemic	ES and MG	not evaluated			yes
Angiosperms	Rubiaceae	Coccocypselum	Coccocypselum erythrocephalum	Cham. & Schltdl.	10	Reflora	P05376716		no	no	native	endemic	yes	Cerrado|Atlantic Forest	non-endemic	ES and MG	not evaluated			yes
Angiosperms	Rubiaceae	Coccocypselum	Coccocypselum hasslerianum	Chodat	1	Reflora	ESA064794		yes	no	native	non-endemic	yes	Caatinga|Cerrado|Atlantic Forest	non-endemic	ES and MG	not evaluated			yes
Angiosperms	Rubiaceae	Coccocypselum	Coccocypselum lanceolatum	(Ruiz & Pav.) Pers.	9	Jabot	RB01358643		no	no	native	non-endemic	yes	Caatinga|Cerrado|Atlantic Forest	non-endemic	ES and MG	not evaluated			yes
Angiosperms	Rubiaceae	Coccocypselum	Coccocypselum lymansmithii	Standl.	12	Jabot	RB01394084		no	no	native	non-endemic	yes	Cerrado|Atlantic Forest	non-endemic	ES and MG	not evaluated			yes
Angiosperms	Rubiaceae	Coussarea	Coussarea strigosipes	Müll.Arg.	1	Jabot	RB01377555		yes	no	native	endemic	yes	Atlantic Forest	endemic	ES	not evaluated			no
Angiosperms	Rubiaceae	Coutarea	Coutarea hexandra	(Jacq.) K.Schum.	1	Reflora	MBM144489		no	no	native	non-endemic	yes	Amazon|Caatinga|Cerrado|Atlantic Forest	non-endemic	ES and MG	not evaluated			yes
Angiosperms	Rubiaceae	Declieuxia	Declieuxia coerulea	Gardner	23	Jabot	RB01183902		no	no	native	endemic	yes	Atlantic Forest	endemic	ES and MG	not evaluated			no
Angiosperms	Rubiaceae	Declieuxia	Declieuxia fruticosa	(Willd. ex Roem. & Schult.) Kuntze	1	Jabot	RB00490536		yes	no	native	non-endemic	yes	Amazon|Caatinga|Cerrado|Atlantic Forest	non-endemic	ES and MG	LC			yes
Angiosperms	Rubiaceae	Emmeorhiza	Emmeorhiza umbellata	(Spreng.) K.Schum.	10	Jabot	RB00675822		no	no	native	non-endemic	yes	Amazon|Caatinga|Cerrado|Atlantic Forest|Pantanal	non-endemic	ES and MG	not evaluated			yes
Angiosperms	Rubiaceae	Galianthe	Galianthe hispidula	(A.Rich.) ex DC.) E.L.Cabral & Bacigalupo	1	Reflora	RB00721928		yes	no	native	non-endemic	yes	Atlantic Forest	endemic	MG	not evaluated			no
Angiosperms	Rubiaceae	Galium	Galium hypocarpium	(L.) Endl. ex Griseb.	7	Jabot	RB01135156		no	no	native	endemic	yes	Caatinga|Cerrado|Atlantic Forest|Pampa	non-endemic	ES and MG	not evaluated			yes
Angiosperms	Rubiaceae	Galium	Galium nigroramosum	(Ehrend.) Dempster	9	Jabot	RB00703181		no	no	native	non-endemic	yes	Atlantic Forest	endemic	MG	LC			yes
Angiosperms	Rubiaceae	Galium	Galium noxium	(A.St.-Hil.) Dempster	8	Jabot	RB01369400		no	no	native	non-endemic	yes	Cerrado|Atlantic Forest	non-endemic	ES and MG	not evaluated			yes
Angiosperms	Rubiaceae	Galium	Galium sellowianum	(Cham.) Walp.	2	Reflora	P03812890		no	yes	native	endemic	yes	Atlantic Forest	endemic	MG	not evaluated			no
Angiosperms	Rubiaceae	Hillia	Hillia parasitica	Jacq.	5	Jabot	RB01203037		no	no	native	non-endemic	yes	Amazon|Caatinga|Cerrado|Atlantic Forest	non-endemic	ES and MG	LC			yes
Angiosperms	Rubiaceae	Manettia	Manettia congesta	(Vell.) K.Schum.	3	Jabot	RB00752242		no	no	native	endemic	yes	Atlantic Forest	endemic	MG	not evaluated			no
Angiosperms	Rubiaceae	Manettia	Manettia cordifolia	Mart.	1	Jabot	RB00720449		yes	no	native	non-endemic	yes	Amazon|Caatinga|Cerrado|Atlantic Forest	non-endemic	ES and MG	not evaluated			yes
Angiosperms	Rubiaceae	Manettia	Manettia verticillata	Wernham	3	Splink	UEC046131		no	no	native	endemic	yes	Atlantic Forest	endemic	MG	not evaluated			no
Angiosperms	Rubiaceae	Mitracarpus	Mitracarpus frigidus	(Willd. ex Roem. & Schult.) K.Schum.	8	Jabot	RB01394079		no	no	native	non-endemic	yes	Amazon|Caatinga|Cerrado|Atlantic Forest	non-endemic	ES and MG	not evaluated			no
Angiosperms	Rubiaceae	Palicourea	Palicourea forsteronioides	(Müll.Arg.) C.M.Taylor	1	Jabot	RB01176245		yes	no	native	endemic	yes	Atlantic Forest	endemic	MG	not evaluated			no
Angiosperms	Rubiaceae	Palicourea	Palicourea longipedunculata	Gardner	1	Jabot	RB01362080		yes	no	native	endemic	yes	Atlantic Forest	endemic	ES and MG	not evaluated			yes
Angiosperms	Rubiaceae	Palicourea	Palicourea ruelliifolia	(Cham. & Schltdl.) Borhidi	11	Jabot	RB01369201		no	no	native	endemic	yes	Cerrado|Atlantic Forest	non-endemic	ES and MG	not evaluated			yes
Angiosperms	Rubiaceae	Palicourea	Palicourea sessilis	(Vell.) C.M.Taylor	15	Jabot	RB01340465		no	no	native	non-endemic	yes	Caatinga|Cerrado|Atlantic Forest	non-endemic	ES and MG	not evaluated			yes
Angiosperms	Rubiaceae	Posoqueria	Posoqueria latifolia	(Rudge) Schult.	1	Reflora	HUEMG004046		yes	no	native	non-endemic	yes	Amazon|Caatinga|Cerrado|Atlantic Forest	non-endemic	ES and MG	LC			yes
Angiosperms	Rubiaceae	Psychotria	Psychotria alto-macahensis	M. Gomes	10	Jabot	RB00495433		no	no	native	endemic	yes	Atlantic Forest	endemic	ES and MG	not evaluated			yes
Angiosperms	Rubiaceae	Psychotria	Psychotria hastisepala	Müll.Arg.	4	Jabot	RB01177862		no	no	native	endemic	yes	Cerrado|Atlantic Forest	non-endemic	ES and MG	not evaluated			yes
Angiosperms	Rubiaceae	Psychotria	Psychotria nuda	(Cham. & Schltdl.) Wawra	4	Reflora	VIES030909		no	no	native	endemic	yes	Atlantic Forest	endemic	ES and MG	not evaluated			yes
Angiosperms	Rubiaceae	Psychotria	Psychotria pallens	Gardner	2	Jabot	RB00562095		no	no	native	endemic	yes	Atlantic Forest	endemic	ES and MG	not evaluated			yes
Angiosperms	Rubiaceae	Psychotria	Psychotria paludosa	Müll.Arg.	2	Reflora	K001199455		no	no	native	endemic	yes	Cerrado|Atlantic Forest	non-endemic	MG	EN			no
Angiosperms	Rubiaceae	Psychotria	Psychotria rhytidocarpa	Müll.Arg.	1	Reflora	HUEMG003160		yes	no	native	endemic	yes	Cerrado|Atlantic Forest	non-endemic	ES and MG	LC			yes
Angiosperms	Rubiaceae	Rudgea	Rudgea gardenioides	(Cham.) Müll.Arg.	2	Jabot	RB01349603		no	no	native	endemic	yes	Atlantic Forest	endemic	MG	not evaluated		VU	no
Angiosperms	Rubiaceae	Rudgea	Rudgea recurva	Müll.Arg.	3	Jabot	RB01348953		no	no	native	endemic	yes	Atlantic Forest	endemic	ES and MG	not evaluated			yes
Angiosperms	Rubiaceae	Rudgea	Rudgea sessilis	(Vell.) Müll.Arg.	1	Jabot	RB01184906		yes	no	native	endemic	yes	Cerrado|Atlantic Forest	non-endemic	MG	LC	VU	EN	yes
Angiosperms	Rubiaceae	Schizocalyx	Schizocalyx cuspidatus	(A.St.-Hil.) Kainul. & B. Bremer	2	Jabot	RB01356363		no	no	native	endemic	yes	Cerrado|Atlantic Forest	non-endemic	ES and MG	not evaluated			yes
Angiosperms	Rutaceae	Dictyoloma	Dictyoloma vandellianum	A.Juss.	2	Jabot	RB01345304		no	no	native	non-endemic	yes	Amazon|Caatinga|Cerrado|Atlantic Forest	non-endemic	ES and MG	not evaluated			yes
Angiosperms	Rutaceae	Zanthoxylum	Zanthoxylum fagara	(L.) Sarg.	1	Reflora	SPF00068649		yes	no	native	non-endemic	yes	Amazon|Caatinga|Cerrado|Atlantic Forest|Pampa|Pantanal	non-endemic	ES and MG	not evaluated			yes
Angiosperms	Rutaceae	Zanthoxylum	Zanthoxylum rhoifolium	Lam.	4	Jabot	RB01363964		no	no	native	non-endemic	yes	Amazon|Caatinga|Cerrado|Atlantic Forest|Pampa|Pantanal	non-endemic	ES and MG	not evaluated			yes
Angiosperms	Sabiaceae	Meliosma	Meliosma sellowii	Urb.	1	Splink	VIC042365		yes	no	native	endemic	yes	Cerrado|Atlantic Forest	non-endemic	ES and MG	not evaluated			yes
Angiosperms	Salicaceae	Abatia	Abatia americana	(Gardner) Eichler	36	Reflora	MBM024528		no	no	native	endemic	yes	Cerrado|Atlantic Forest	non-endemic	ES and MG	not evaluated			yes
Angiosperms	Salicaceae	Abatia	Abatia microphylla	Taub.	1	Jabot	RB00082038		yes	yes	native	endemic	yes	Atlantic Forest	endemic	ES and MG	not evaluated			no
Angiosperms	Salicaceae	Azara	Azara uruguayensis	(Speg.) Sleumer	9	Jabot	RB01191273		no	no	native	non-endemic	yes	Atlantic Forest|Pampa	non-endemic	MG	NT		VU	no
Angiosperms	Salicaceae	Casearia	Casearia lasiophylla	Eichler	2	Jabot	RB00080981		no	no	native	endemic	yes	Caatinga|Cerrado|Atlantic Forest	non-endemic	ES and MG	LC			yes
Angiosperms	Salicaceae	Casearia	Casearia obliqua	Spreng.	1	Jabot	RB01152158		yes	no	native	endemic	yes	Amazon|Cerrado|Atlantic Forest|Pampa	non-endemic	ES and MG	not evaluated			yes
Angiosperms	Salicaceae	Casearia	Casearia souzae	R. Marquete & Mansano	1	Splink		CEPEC 128879	yes	no	native	endemic	yes	Atlantic Forest	endemic	ES	not evaluated	CR		yes
Angiosperms	Salicaceae	Xylosma	Xylosma prockia	(Turcz.) Turcz.	2	Jabot	RB01152193		no	no	native	non-endemic	yes	Caatinga|Cerrado|Atlantic Forest	non-endemic	MG	not evaluated			no
Angiosperms	Santalaceae	Antidaphne	Antidaphne glaziovii	(Tiegh.) Kuijt	1	Jabot	RB01225191		yes	no	native	endemic	yes	Atlantic Forest	endemic	ES and MG	not evaluated			yes
Angiosperms	Santalaceae	Phoradendron	Phoradendron crassifolium	(Pohl ex DC.) Eichler	2	Jabot	RB01316933		no	no	native	non-endemic	yes	Amazon|Caatinga|Cerrado|Atlantic Forest|Pantanal	non-endemic	ES and MG	not evaluated			yes
Angiosperms	Sapindaceae	Allophylus	Allophylus edulis	(A.St.-Hil. et al.) Hieron. ex Niederl.	3	Jabot	RB01218310		no	no	native	non-endemic	yes	Amazon|Caatinga|Cerrado|Atlantic Forest|Pantanal	non-endemic	ES and MG	not evaluated			yes
Angiosperms	Sapindaceae	Allophylus	Allophylus semidentatus	(Miq.) Radlk.	1	Reflora	MBM167668		yes	no	native	non-endemic	yes	Amazon|Cerrado|Atlantic Forest	non-endemic	MG	LC			yes
Angiosperms	Sapindaceae	Cardiospermum	Cardiospermum grandiflorum	Sw.	2	Splink		BHCB 182892	no	no	native	non-endemic	yes	Amazon|Cerrado|Atlantic Forest|Pantanal	non-endemic	ES and MG	not evaluated			yes
Angiosperms	Sapindaceae	Cupania	Cupania ludowigii	Somner & Ferrucci	1	Splink		CEPEC 128885	yes	no	native	endemic	yes	Atlantic Forest	endemic	ES and MG	not evaluated			yes
Angiosperms	Sapindaceae	Cupania	Cupania racemosa	(Vell.) Radlk.	1	Splink	VIES031758		yes	no	native	endemic	yes	Caatinga|Cerrado|Atlantic Forest	non-endemic	ES and MG	not evaluated			yes
Angiosperms	Sapindaceae	Cupania	Cupania vernalis	Cambess.	2	Jabot	RB01183522		no	no	native	endemic	yes	Amazon|Cerrado|Atlantic Forest	non-endemic	ES and MG	not evaluated			yes
Angiosperms	Sapindaceae	Matayba	Matayba juglandifolia	(Cambess.) Radlk.	1	Reflora	SPF00068653		yes	no	native	endemic	yes	Cerrado|Atlantic Forest	non-endemic	MG	not evaluated			yes
Angiosperms	Sapindaceae	Paullinia	Paullinia carpopoda	Cambess.	6	Reflora	HUEMG003103		no	no	native	endemic	yes	Cerrado|Atlantic Forest	non-endemic	ES and MG	not evaluated			yes
Angiosperms	Sapindaceae	Paullinia	Paullinia micrantha	Cambess.	1	Splink		BHCB 182906	yes	no	native	endemic	yes	Atlantic Forest	endemic	MG	not evaluated			no
Angiosperms	Sapindaceae	Serjania	Serjania communis	Cambess.	1	Reflora	MBM144318		yes	no	native	non-endemic	yes	Amazon|Cerrado|Atlantic Forest	non-endemic	ES and MG	not evaluated			yes
Angiosperms	Sapindaceae	Serjania	Serjania laruotteana	Cambess.	1	Reflora	MBM144319		yes	no	native	non-endemic	yes	Cerrado|Atlantic Forest	non-endemic	ES and MG	not evaluated			yes
Angiosperms	Sapindaceae	Thinouia	Thinouia scandens	Triana & Planch.	2	Jabot	RB01183557		no	no	native	endemic	yes	Atlantic Forest	endemic	ES and MG	not evaluated			yes
Angiosperms	Sapotaceae	Chrysophyllum	Chrysophyllum inornatum	Mart.	1	Jabot	RB01341617		yes	no	native	endemic	yes	Atlantic Forest	endemic	ES and MG	LC			yes
Angiosperms	Scrophulariaceae	Buddleja	Buddleja elegans	Cham. & Schltdl.	1	Jabot	RB00061959		yes	yes	native	non-endemic	yes	Cerrado|Atlantic Forest|Pampa	non-endemic	MG	not evaluated			no
Angiosperms	Scrophulariaceae	Buddleja	Buddleja longiflora	Brade	7	Jabot	RB00540474		no	no	native	endemic	yes	Atlantic Forest	endemic	ES and MG	CR		EN	yes
Angiosperms	Scrophulariaceae	Buddleja	Buddleja oblonga	Benth.	3	Jabot	RB00617697		no	no	native	endemic	yes	Atlantic Forest	endemic	MG	not evaluated			no
Angiosperms	Scrophulariaceae	Buddleja	Buddleja speciosissima	Taub.	8	Reflora	CESJ14191		no	no	native	endemic	yes	Atlantic Forest	endemic	MG	VU		EN	no
Angiosperms	Scrophulariaceae	Buddleja	Buddleja stachyoides	Cham. & Schltdl.	1	Jabot	RB00061910		yes	yes	native	non-endemic	yes	Caatinga|Cerrado|Atlantic Forest|Pampa	non-endemic	ES and MG	not evaluated			yes
Angiosperms	Siparunaceae	Siparuna	Siparuna brasiliensis	(Spreng.) A.DC.	4	Jabot	RB00675918		no	no	native	endemic	yes	Cerrado|Atlantic Forest	non-endemic	ES and MG	LC			yes
Angiosperms	Smilacaceae	Smilax	Smilax campestris	Griseb.	1	Reflora	CESJ22367		yes	no	native	non-endemic	yes	Caatinga|Cerrado|Atlantic Forest|Pampa	non-endemic	MG	not evaluated			no
Angiosperms	Smilacaceae	Smilax	Smilax lappacea	Willd.	1	Jabot	RB00678161		yes	no	native	non-endemic	yes	Cerrado|Atlantic Forest	non-endemic	MG	EN			no
Angiosperms	Smilacaceae	Smilax	Smilax minarum	A.DC.	7	Jabot	RB01341848		no	no	native	endemic	no	Cerrado	non-endemic	MG	not evaluated			no
Angiosperms	Smilacaceae	Smilax	Smilax quinquenervia	Vell.	3	Jabot	RB01341678		no	no	native	non-endemic	yes	Atlantic Forest|Pantanal	non-endemic	ES and MG	not evaluated			yes
Angiosperms	Smilacaceae	Smilax	Smilax stenophylla	A.DC.	1	Jabot	RB00527193		yes	no	native	endemic	yes	Cerrado|Atlantic Forest	non-endemic	MG	not evaluated			yes
Angiosperms	Solanaceae	Athenaea	Athenaea cuspidata	Witasek	5	Jabot	RB00707354		no	no	native	endemic	yes	Atlantic Forest	endemic	ES and MG	not evaluated			no
Angiosperms	Solanaceae	Athenaea	Athenaea fasciculata	(Vell.) I.M.C. Rodrigues & Stehmann	3	Jabot	RB00720919		no	no	native	endemic	yes	Atlantic Forest	endemic	ES and MG	not evaluated			no
Angiosperms	Solanaceae	Athenaea	Athenaea martiana	Sendtn.	4	Splink	BHCB014149		no	no	native	endemic	yes	Atlantic Forest	endemic	ES and MG	not evaluated		EN	no
Angiosperms	Solanaceae	Athenaea	Athenaea picta	(Mart.) Sendtn.	1	Reflora	CESJ23315		yes	no	native	endemic	yes	Atlantic Forest	endemic	ES and MG	not evaluated			no
Angiosperms	Solanaceae	Athenaea	Athenaea pogogena	(Moric.) Sendtn.	1	Jabot	RB00460702		yes	yes	native	endemic	yes	Atlantic Forest	endemic	ES and MG	not evaluated	EN		no
Angiosperms	Solanaceae	Brunfelsia	Brunfelsia brasiliensis	(Spreng.) L.B.Sm. & Downs	1	Jabot	RB01231257		yes	no	native	endemic	yes	Cerrado|Atlantic Forest	non-endemic	ES and MG	not evaluated			yes
Angiosperms	Solanaceae	Brunfelsia	Brunfelsia hydrangeiformis	(Pohl) Benth.	1	Jabot	RB01191292		yes	no	native	endemic	yes	Atlantic Forest	endemic	ES and MG	not evaluated			yes
Angiosperms	Solanaceae	Brunfelsia	Brunfelsia obovata	Benth.	2	Jabot	RB00707475		no	no	native	endemic	yes	Caatinga|Cerrado|Atlantic Forest	non-endemic	ES and MG	not evaluated		EN	no
Angiosperms	Solanaceae	Brunfelsia	Brunfelsia uniflora	(Pohl) D.Don	1	Reflora	CEPEC00132444		yes	no	native	non-endemic	yes	Amazon|Caatinga|Cerrado|Atlantic Forest	non-endemic	ES and MG	not evaluated			yes
Angiosperms	Solanaceae	Capsicum	Capsicum mirabile	Mart.	2	Jabot	RB00486255		no	no	native	endemic	yes	Atlantic Forest	endemic	MG	not evaluated			no
Angiosperms	Solanaceae	Capsicum	Capsicum villosum	Sendtn.	1	Splink	ESA064793		yes	no	native	endemic	yes	Atlantic Forest	endemic	MG	not evaluated			no
Angiosperms	Solanaceae	Cestrum	Cestrum bracteatum	Link & Otto	21	Reflora	MBM054420		no	no	native	non-endemic	yes	Atlantic Forest	endemic	ES and MG	not evaluated			yes
Angiosperms	Solanaceae	Cestrum	Cestrum corymbosum	Schltdl.	3	Jabot	RB00784428		no	no	native	endemic	yes	Atlantic Forest	endemic	ES and MG	not evaluated			yes
Angiosperms	Solanaceae	Cestrum	Cestrum strigilatum	Ruiz & Pav.	1	Reflora	CESJ023253		yes	no	native	non-endemic	yes	Amazon|Cerrado|Atlantic Forest|Pampa|Pantanal	non-endemic	ES and MG	not evaluated			yes
Angiosperms	Solanaceae	Cestrum	Cestrum subpulverulentum	Mart.	1	Jabot	RB01183846		yes	no	native	endemic	yes	Atlantic Forest	endemic	ES and MG	not evaluated			yes
Angiosperms	Solanaceae	Cestrum	Cestrum subumbellatum	Vignoli-Silva & M.Nee	1	Splink		BHCB 147114	yes	no	native	endemic	yes	Atlantic Forest	endemic	MG	not evaluated			no
Angiosperms	Solanaceae	Dyssochroma	Dyssochroma atlanticum	(Stehmann & Giacomin) A. Orejuela & C.I. Orozco	1	Reflora	HUEMG003956		yes	no	native	endemic	yes	Atlantic Forest	endemic	ES	not evaluated	VU		no
Angiosperms	Solanaceae	Dyssochroma	Dyssochroma viridiflorum	(Sims) Miers	2	Jabot	RB00707474		no	no	native	endemic	yes	Atlantic Forest	endemic	ES and MG	not evaluated			yes
Angiosperms	Solanaceae	Nicotiana	Nicotiana bonariensis	Lehm.	3	Jabot	RB01206344		no	no	native	non-endemic	yes	Atlantic Forest|Pampa	non-endemic	MG	not evaluated			no
Angiosperms	Solanaceae	Nicotiana	Nicotiana langsdorffii	Weinm.	1	Reflora	CESJ024044		yes	no	native	non-endemic	yes	Atlantic Forest	endemic	MG	not evaluated			no
Angiosperms	Solanaceae	Solanum	Solanum acerifolium	Dunal	2	Jabot	RB01231203		no	no	native	non-endemic	yes	Amazon|Caatinga|Cerrado|Atlantic Forest	non-endemic	ES and MG	not evaluated			yes
Angiosperms	Solanaceae	Solanum	Solanum americanum	Mill.	2	Reflora	HUFU00026126		no	no	native	non-endemic	yes	Amazon|Caatinga|Cerrado|Atlantic Forest|Pampa|Pantanal	non-endemic	ES and MG	not evaluated			yes
Angiosperms	Solanaceae	Solanum	Solanum campaniforme	Roem. & Schult.	9	Jabot	RB01159131		no	no	native	non-endemic	yes	Amazon|Caatinga|Cerrado|Atlantic Forest	non-endemic	ES and MG	not evaluated			yes
Angiosperms	Solanaceae	Solanum	Solanum capsicoides	All.	1	Splink	BHCB023774		yes	no	native	non-endemic	yes	Caatinga|Atlantic Forest	non-endemic	ES and MG	not evaluated			yes
Angiosperms	Solanaceae	Solanum	Solanum cinnamomeum	Sendtn.	2	Jabot	RB01339808		no	no	native	endemic	yes	Atlantic Forest	endemic	ES and MG	LC			yes
Angiosperms	Solanaceae	Solanum	Solanum cladotrichum	Dunal	14	Reflora	CEPEC00132109		no	no	native	endemic	yes	Caatinga|Cerrado|Atlantic Forest	non-endemic	ES and MG	not evaluated			yes
Angiosperms	Solanaceae	Solanum	Solanum didymum	Dunal	11	Jabot	RB00786409		no	no	native	non-endemic	yes	Amazon|Cerrado|Atlantic Forest	non-endemic	ES and MG	not evaluated			yes
Angiosperms	Solanaceae	Solanum	Solanum enantiophyllanthum	Bitter	2	Jabot	RB00465273		no	no	native	endemic	yes	Atlantic Forest	endemic	MG	not evaluated			no
Angiosperms	Solanaceae	Solanum	Solanum flaccidum	Vell.	1	Jabot	RB00465700		yes	yes	native	non-endemic	yes	Atlantic Forest	endemic	ES and MG	not evaluated			yes
Angiosperms	Solanaceae	Solanum	Solanum gnaphalocarpon	Vell.	4	Reflora	SPF00068634		no	no	native	endemic	yes	Atlantic Forest	endemic	MG	not evaluated			no
Angiosperms	Solanaceae	Solanum	Solanum granulosoleprosum	Dunal	4	Reflora	ESA032614		no	no	native	non-endemic	yes	Cerrado|Atlantic Forest	non-endemic	ES and MG	LC			yes
Angiosperms	Solanaceae	Solanum	Solanum hexandrum	Vell.	2	Reflora	CEPEC00133283		no	no	native	endemic	yes	Atlantic Forest	endemic	ES and MG	not evaluated			yes
Angiosperms	Solanaceae	Solanum	Solanum inodorum	Vell.	1	Reflora	CEPEC00128898		yes	no	native	endemic	yes	Atlantic Forest	endemic	ES and MG	not evaluated			yes
Angiosperms	Solanaceae	Solanum	Solanum intermedium	Sendtn.	1	Jabot	RB01340080		yes	no	native	endemic	yes	Atlantic Forest	endemic	MG	not evaluated			no
Angiosperms	Solanaceae	Solanum	Solanum lantana	Sendtn.	1	Reflora	MBM025901		yes	no	native	endemic	yes	Atlantic Forest	endemic	ES	not evaluated			yes
Angiosperms	Solanaceae	Solanum	Solanum latiflorum	Bohs	1	Reflora	CEPEC00132690		yes	no	native	endemic	yes	Atlantic Forest	endemic	ES and MG	LC			yes
Angiosperms	Solanaceae	Solanum	Solanum leucodendron	Sendtn.	5	Reflora	ICN00037034		no	no	native	endemic	yes	Atlantic Forest	endemic	ES and MG	LC			yes
Angiosperms	Solanaceae	Solanum	Solanum lhotskyanum	Dunal	1	Jabot	RB00591584		yes	no	native	endemic	yes	Atlantic Forest	endemic	ES	not evaluated			yes
Angiosperms	Solanaceae	Solanum	Solanum luridifuscescens	Bitter	5	Jabot	RB00466179		no	no	native	endemic	yes	Cerrado|Atlantic Forest	non-endemic	ES and MG	not evaluated			yes
Angiosperms	Solanaceae	Solanum	Solanum mauritianum	Scop.	3	Jabot	RB01339707		no	no	native	non-endemic	yes	Atlantic Forest	endemic	ES and MG	not evaluated			yes
Angiosperms	Solanaceae	Solanum	Solanum paucidens	Bitter	4	Jabot	RB00784425		no	no	native	non-endemic	yes	Atlantic Forest	endemic	ES and MG	not evaluated			no
Angiosperms	Solanaceae	Solanum	Solanum pseudocapsicum	L.	2	Splink	BHCB002634		no	no	native	non-endemic	yes	Cerrado|Atlantic Forest	non-endemic	ES and MG	not evaluated			yes
Angiosperms	Solanaceae	Solanum	Solanum pseudoquina	A.St.-Hil.	1	Jabot	RB01159128		yes	no	native	non-endemic	yes	Atlantic Forest	endemic	ES and MG	LC			yes
Angiosperms	Solanaceae	Solanum	Solanum robustum	H.L.Wendl.	1	Splink		BHCB 145106	yes	no	native	non-endemic	yes	Atlantic Forest	endemic	ES and MG	not evaluated			yes
Angiosperms	Solanaceae	Solanum	Solanum rufescens	Sendtn.	3	Jabot	RB01340022		no	no	native	endemic	yes	Cerrado|Atlantic Forest	non-endemic	ES and MG	not evaluated			yes
Angiosperms	Solanaceae	Solanum	Solanum sciadostylis	(Sendtn.) Bohs	1	Reflora	NY01921594		yes	no	native	non-endemic	yes	Atlantic Forest	endemic	MG	not evaluated			yes
Angiosperms	Solanaceae	Solanum	Solanum scuticum	M.Nee	1	Reflora	SPF00068707		yes	no	native	non-endemic	yes	Amazon|Cerrado|Atlantic Forest	non-endemic	ES and MG	not evaluated			yes
Angiosperms	Solanaceae	Solanum	Solanum sisymbriifolium	Lam.	3	Jabot	RB01188835		no	no	native	non-endemic	yes	Amazon|Caatinga|Cerrado|Atlantic Forest|Pampa|Pantanal	non-endemic	ES and MG	not evaluated			yes
Angiosperms	Solanaceae	Solanum	Solanum stipulatum	Vell.	1	Splink	BHCB049652		yes	no	native	endemic	yes	Atlantic Forest	endemic	ES and MG	not evaluated			yes
Angiosperms	Solanaceae	Solanum	Solanum swartzianum	Roem. & Schult.	14	Reflora	CEPEC00128740		no	no	native	non-endemic	yes	Cerrado|Atlantic Forest	non-endemic	ES and MG	not evaluated			yes
Angiosperms	Solanaceae	Solanum	Solanum vaillantii	Dunal	1	Jabot	RB00704408		yes	no	native	endemic	yes	Cerrado|Atlantic Forest	non-endemic	ES and MG	not evaluated			yes
Angiosperms	Solanaceae	Solanum	Solanum velleum	Thunb.	4	Jabot	RB00728965		no	no	native	endemic	yes	Cerrado|Atlantic Forest	non-endemic	ES and MG	not evaluated			yes
Angiosperms	Solanaceae	Solanum	Solanum verticillatum	S. Knapp & Stehmann	2	Jabot	RB01188851		no	no	native	endemic	yes	Atlantic Forest	endemic	MG	not evaluated			no
Angiosperms	Styracaceae	Styrax	Styrax camporum	Pohl	1	Splink	VIC042414		yes	no	native	non-endemic	yes	Caatinga|Cerrado|Atlantic Forest	non-endemic	ES and MG	not evaluated			yes
Angiosperms	Symplocaceae	Symplocos	Symplocos celastrinea	Mart.	1	Splink	VIES30914		yes	no	native	non-endemic	yes	Cerrado|Atlantic Forest	non-endemic	ES and MG	not evaluated			no
Angiosperms	Symplocaceae	Symplocos	Symplocos falcata	Brand	9	Reflora	CESJ022292		no	no	native	endemic	yes	Atlantic Forest	endemic	ES and MG	LC			yes
Angiosperms	Symplocaceae	Symplocos	Symplocos itatiaiae	Wawra	6	Jabot	RB01199250		no	no	native	endemic	yes	Atlantic Forest	endemic	MG	EN			no
Angiosperms	Symplocaceae	Symplocos	Symplocos pentandra	(Mattos) Occhioni ex Aranha	4	Reflora	SPF00147271		no	no	native	endemic	yes	Cerrado|Atlantic Forest	non-endemic	ES and MG	not evaluated			yes
Angiosperms	Theaceae	Laplacea	Laplacea fruticosa	(Schrad.) Kobuski	2	Jabot	RB00435784		no	no	native	non-endemic	yes	Amazon|Caatinga|Cerrado|Atlantic Forest	non-endemic	ES and MG	not evaluated			yes
Angiosperms	Thymelaeaceae	Daphnopsis	Daphnopsis brasiliensis	Mart.	1	Reflora	HUEMG000059		yes	no	native	endemic	yes	Cerrado|Atlantic Forest	non-endemic	MG	not evaluated			no
Angiosperms	Thymelaeaceae	Daphnopsis	Daphnopsis coriacea	Taub.	4	Reflora	SPF00215866		no	no	native	endemic	yes	Cerrado|Atlantic Forest	non-endemic	MG	not evaluated			no
Angiosperms	Turneraceae	Turnera	Turnera capitata	Cambess.	1	Jabot	RB01377543		yes	no	native	endemic	yes	Cerrado|Atlantic Forest	non-endemic	MG	LC			no
Angiosperms	Urticaceae	Boehmeria	Boehmeria caudata	Sw.	3	Reflora	ESA043869		no	no	native	non-endemic	yes	Cerrado|Atlantic Forest|Pantanal	non-endemic	ES and MG	not evaluated			yes
Angiosperms	Urticaceae	Cecropia	Cecropia hololeuca	Miq.	4	Jabot	RB01183140		no	no	native	endemic	yes	Cerrado|Atlantic Forest	non-endemic	ES and MG	not evaluated			yes
Angiosperms	Urticaceae	Coussapoa	Coussapoa microcarpa	(Schott) Rizzini	1	Jabot	RB01342788		yes	no	native	endemic	yes	Caatinga|Cerrado|Atlantic Forest	non-endemic	ES and MG	not evaluated			yes
Angiosperms	Urticaceae	Coussapoa	Coussapoa pachyphylla	Akkermans & C.C.Berg	1	Reflora	HUEMG002803		yes	no	native	endemic	yes	Atlantic Forest	endemic	ES	not evaluated			yes
Angiosperms	Urticaceae	Phenax	Phenax sonneratii	(Poir.) Wedd.	1	Jabot	RB01369977		yes	no	native	non-endemic	yes	Amazon|Cerrado|Atlantic Forest	non-endemic	ES and MG	not evaluated			yes
Angiosperms	Urticaceae	Pilea	Pilea pubescens	Liebm.	2	Reflora	ESA064306		no	no	native	non-endemic	yes	Amazon|Cerrado|Atlantic Forest|Pantanal	non-endemic	ES and MG	not evaluated			yes
Angiosperms	Urticaceae	Urera	Urera nitida	(Vell.) P.Brack	4	Jabot	RB01364634		no	no	native	endemic	yes	Atlantic Forest	endemic	ES and MG	LC			yes
Angiosperms	Velloziaceae	Barbacenia	Barbacenia irwiniana	L.B.Sm.	26	Reflora	NY00247983		no	no	native	endemic	yes	Atlantic Forest	endemic	ES and MG	not evaluated			yes
Angiosperms	Velloziaceae	Vellozia	Vellozia fruticosa	L.B.Sm.	1	Reflora	HUEMG004047		yes	no	native	endemic	no	Cerrado	non-endemic	MG	not evaluated			no
Angiosperms	Verbenaceae	Aloysia	Aloysia gratissima	(Gillies & Hook.) Tronc.	1	Reflora	MBM263591		yes	no	native	non-endemic	yes	Cerrado|Atlantic Forest|Pampa	non-endemic	ES and MG	not evaluated			yes
Angiosperms	Verbenaceae	Citharexylum	Citharexylum solanaceum	Cham.	3	Splink	MBM263597		no	no	native	endemic	yes	Atlantic Forest	endemic	ES and MG	not evaluated			yes
Angiosperms	Verbenaceae	Glandularia	Glandularia lobata	(Vell.) P.Peralta & Thode	11	Reflora	RB01213751		no	no	native	non-endemic	yes	Atlantic Forest|Pampa	non-endemic	ES and MG	not evaluated			yes
Angiosperms	Verbenaceae	Lantana	Lantana caudata	P.H. Cardoso & Salimena	2	Reflora	K000837854		no	no	native	endemic	yes	Atlantic Forest	endemic	ES and MG	not evaluated			no
Angiosperms	Verbenaceae	Lantana	Lantana fucata	Lindl.	7	Reflora	CESJ068377		no	no	native	non-endemic	yes	Caatinga|Cerrado|Atlantic Forest	non-endemic	ES and MG	not evaluated			yes
Angiosperms	Verbenaceae	Lantana	Lantana nivea	Vent.	2	Reflora	CESJ068378		no	no	native	non-endemic			non-endemic	MG	not evaluated			yes
Angiosperms	Verbenaceae	Lantana	Lantana robusta	Schauer	3	Reflora	MBM024330		no	no	native	endemic	yes	Atlantic Forest	endemic	MG	not evaluated			no
Angiosperms	Verbenaceae	Lippia	Lippia mantiqueirae	P.H.Cardoso & Salimena	7	Reflora	CESJ070206		no	no	native	endemic	yes	Atlantic Forest	endemic	MG	not evaluated			no
Angiosperms	Verbenaceae	Stachytarpheta	Stachytarpheta cayennensis	(Rich.) Vahl	1	Reflora	CESJ023978		yes	no	native	non-endemic	yes	Amazon|Caatinga|Cerrado|Atlantic Forest|Pampa|Pantanal	non-endemic	ES and MG	not evaluated			yes
Angiosperms	Verbenaceae	Verbena	Verbena rigida	Spreng.	1	Reflora	RB00786402		no	no	native	non-endemic	yes	Cerrado|Atlantic Forest	non-endemic	MG	not evaluated			no
Angiosperms	Violaceae	Anchietea	Anchietea pyrifolia	(Mart.) G.Don	18	Reflora	ESA101494		no	no	native	non-endemic	yes	Caatinga|Cerrado|Atlantic Forest|Pampa|Pantanal	non-endemic	ES and MG	not evaluated			yes
Angiosperms	Violaceae	Noisettia	Noisettia orchidiflora	(Rudge) Ging.	3	Jabot	RB01206319		no	no	native	non-endemic	yes	Amazon|Atlantic Forest	non-endemic	ES and MG	not evaluated			yes
Angiosperms	Violaceae	Pombalia	Pombalia parviflora	(Mutis ex L.f.) Paula-Souza	15	Reflora	ESA049987		no	no	native	non-endemic	yes	Cerrado|Atlantic Forest|Pampa	non-endemic	MG	not evaluated			no
Angiosperms	Violaceae	Viola	Viola cerasifolia	A.St.-Hil.	1	Reflora	CESJ23551		yes	no	native	endemic	yes	Atlantic Forest	endemic	ES and MG	LC			yes
Angiosperms	Violaceae	Viola	Viola subdimidiata	A.St.-Hil.	11	Reflora	ESA064281		no	no	native	endemic	yes	Atlantic Forest	endemic	ES and MG	LC			yes
Angiosperms	Vitaceae	Cissus	Cissus albida	Cambess.	1	Splink	ESA069985		yes	no	native	endemic	yes	Caatinga|Cerrado|Atlantic Forest	non-endemic	ES and MG	not evaluated			yes
Angiosperms	Vitaceae	Cissus	Cissus verticillata	(L.) Nicolson & C.E.Jarvis	4	Reflora	ESA064324		no	no	native	non-endemic	yes	Amazon|Caatinga|Cerrado|Atlantic Forest|Pantanal	non-endemic	ES and MG	not evaluated			yes
Angiosperms	Vitaceae	Clematicissus	Clematicissus striata	(Ruiz & Pav.) Lombardi	8	Reflora	ESA064679		no	no	native	non-endemic	yes	Atlantic Forest	endemic	MG	not evaluated			no
Angiosperms	Vochysiaceae	Qualea	Qualea cryptantha	(Spreng.) Warm.	1	Jabot	RB01363712		yes	no	native	endemic	yes	Caatinga|Cerrado|Atlantic Forest	non-endemic	ES	not evaluated			yes
Angiosperms	Vochysiaceae	Qualea	Qualea glaziovii	Warm.	1	Jabot	RB01362662		yes	no	native	endemic	yes	Atlantic Forest	endemic	ES	not evaluated			no
Angiosperms	Vochysiaceae	Qualea	Qualea multiflora	Mart.	1	Jabot	RB01348686		yes	no	native	non-endemic	yes	Amazon|Caatinga|Cerrado|Atlantic Forest	non-endemic	MG	not evaluated			yes
Angiosperms	Vochysiaceae	Vochysia	Vochysia magnifica	Warm.	1	Jabot	RB01239658		yes	no	native	endemic	yes	Atlantic Forest	endemic	MG	not evaluated			yes
Angiosperms	Vochysiaceae	Vochysia	Vochysia oppugnata	(Vell.) Warm.	1	Reflora	ESA070017		yes	no	native	endemic	yes	Atlantic Forest	endemic	MG	not evaluated			yes
Angiosperms	Vochysiaceae	Vochysia	Vochysia rectiflora	Warm.	2	Reflora	MBM255382		no	no	native	endemic	yes	Cerrado|Atlantic Forest	non-endemic	MG	not evaluated			yes
Angiosperms	Winteraceae	Drimys	Drimys brasiliensis	Miers	2	Jabot	RB01182804		no	no	native	non-endemic	yes	Caatinga|Cerrado|Atlantic Forest	non-endemic	ES and MG	LC			yes
Angiosperms	Xyridaceae	Xyris	Xyris caparaoensis	Wand.	3	Jabot	RB01128408		no	no	native	endemic	no	Cerrado	non-endemic	MG	DD		EN	no
Angiosperms	Xyridaceae	Xyris	Xyris filifolia	L.A.Nilsson	1	Reflora	CESJ22209		yes	no	native	endemic	yes	Cerrado|Atlantic Forest	non-endemic	MG	not evaluated			no
Angiosperms	Xyridaceae	Xyris	Xyris macrocephala	Vahl	1	Reflora	CESJ23661		yes	no	native	non-endemic	yes	Amazon|Caatinga|Cerrado|Atlantic Forest|Pampa|Pantanal	non-endemic	ES and MG	not evaluated			yes
Angiosperms	Xyridaceae	Xyris	Xyris mello-barretoi	L.B.Sm. & Downs	1	Reflora	CESJ23622		yes	no	native	endemic	no	Cerrado	non-endemic	MG	not evaluated			no
Angiosperms	Xyridaceae	Xyris	Xyris obtusiuscula	L.A.Nilsson	3	Jabot	RB01414264		no	no	native	endemic	no	Caatinga|Cerrado	non-endemic	MG	EN			no
Angiosperms	Xyridaceae	Xyris	Xyris teres	L.A.Nilsson	4	Jabot	RB01414271		no	no	native	endemic	yes	Cerrado|Atlantic Forest	non-endemic	MG	not evaluated			no
Angiosperms	Xyridaceae	Xyris	Xyris trachyphylla	Mart.	1	Reflora	CESJ22214		yes	no	native	endemic	yes	Cerrado|Atlantic Forest	non-endemic	MG	LC			no
Angiosperms	Zingiberaceae	Renealmia	Renealmia brasiliensis	K.Schum.	1	Reflora	US00336467		yes	yes	native	endemic	yes	Atlantic Forest	endemic	ES and MG	EN		VU	no
Ferns	Anemiaceae	Anemia	Anemia blechnoides	Smith	1	Reflora	CESJ023190		yes	no	native	endemic	yes	Atlantic Forest	endemic	ES and MG	VU	VU
Ferns	Anemiaceae	Anemia	Anemia mandioccana	Raddi	3	Reflora	UPCB0030539		no	no	native	endemic	yes	Atlantic Forest	endemic	ES and MG	not evaluated
Ferns	Anemiaceae	Anemia	Anemia organensis	Rosenst.	1	Splink		BHCB 136056	yes	no	native	endemic	yes	Atlantic Forest	endemic	ES and MG	NT		EN
Ferns	Anemiaceae	Anemia	Anemia phyllitidis	(L.) Sw.	4	Reflora	UPCB0000875		no	no	native	non-endemic	yes	Amazon|Cerrado|Atlantic Forest|Pantanal	non-endemic	ES and MG	not evaluated
Ferns	Anemiaceae	Anemia	Anemia raddiana	Link	2	Jabot	RB00707429		no	no	native	non-endemic	yes	Cerrado|Atlantic Forest	non-endemic	ES and MG	not evaluated
Ferns	Anemiaceae	Anemia	Anemia villosa	Humb. & Bonpl. ex Willd.	17	Jabot	RB01218332		no	no	native	non-endemic	yes	Cerrado|Atlantic Forest	non-endemic	ES and MG	not evaluated
Ferns	Aspleniaceae	Asplenium	Asplenium alatum	Humb. & Bonpl. ex Willd.	1	Reflora	CESJ023305		yes	no	native	non-endemic	yes	Atlantic Forest	endemic	MG	not evaluated
Ferns	Aspleniaceae	Asplenium	Asplenium auriculatum	Sw.	2	Jabot	RB00641236		no	no	native	non-endemic	yes	Atlantic Forest	endemic	ES and MG	not evaluated
Ferns	Aspleniaceae	Asplenium	Asplenium auritum	Sw.	17	Jabot	RB00641540		no	no	native	non-endemic	yes	Amazon|Cerrado|Atlantic Forest	non-endemic	ES and MG	not evaluated
Ferns	Aspleniaceae	Asplenium	Asplenium castaneum	Schltdl. et Cham.	1	Jabot	RB01356141		yes	no	native	non-endemic	yes	Atlantic Forest	endemic	MG	EN
Ferns	Aspleniaceae	Asplenium	Asplenium claussenii	Hieron.	4	Reflora	CESJ024540		no	no	native	non-endemic	yes	Atlantic Forest	endemic	ES and MG	not evaluated
Ferns	Aspleniaceae	Asplenium	Asplenium feei	Kunze ex Fée	1	Jabot	RB00651587		yes	no	native	non-endemic	yes	Amazon|Atlantic Forest	non-endemic	ES and MG	not evaluated
Ferns	Aspleniaceae	Asplenium	Asplenium harpeodes	Kunze	10	Jabot	RB00641796		no	no	native	non-endemic	yes	Atlantic Forest	endemic	ES and MG	not evaluated
Ferns	Aspleniaceae	Asplenium	Asplenium inaequilaterale	Willd.	1	Jabot	RB00651658		yes	no	native	non-endemic	yes	Atlantic Forest	endemic	ES and MG	not evaluated
Ferns	Aspleniaceae	Asplenium	Asplenium incurvatum	Fée	3	Jabot	RB00641522		no	no	native	endemic	yes	Atlantic Forest	endemic	ES and MG	not evaluated
Ferns	Aspleniaceae	Asplenium	Asplenium jucundum	Fée	1	Reflora	CESJ023287		yes	no	native	endemic	yes	Atlantic Forest	endemic	ES and MG	not evaluated
Ferns	Aspleniaceae	Asplenium	Asplenium kunzeanum	Klotzsch ex Rosenst.	4	Splink	BHCB-SL145253	BHCB-SL 145253	no	no	native	endemic	yes	Atlantic Forest	endemic	ES and MG	not evaluated
Ferns	Aspleniaceae	Asplenium	Asplenium monanthes	L.	2	Jabot	RB00707761		no	no	native	non-endemic	yes	Atlantic Forest	endemic	ES and MG	not evaluated		CR
Ferns	Aspleniaceae	Asplenium	Asplenium mourai	Hieron.	1	Splink		BHCB-SL-103489	yes		native	endemic	yes	Atlantic Forest	endemic	MG	not evaluated		VU
Ferns	Aspleniaceae	Asplenium	Asplenium mucronatum	C.Presl	2	Splink		BHCB-SL 124391	no	no	native	non-endemic	yes	Atlantic Forest	endemic	ES and MG	not evaluated
Ferns	Aspleniaceae	Asplenium	Asplenium oligophyllum	Kaulf.	3	Reflora	CESJ023112		no	no	native	non-endemic	yes	Atlantic Forest	endemic	ES and MG	not evaluated
Ferns	Aspleniaceae	Asplenium	Asplenium praemorsum	Sw.	11	Jabot	RB01013260		no	no	native	non-endemic	yes	Cerrado|Atlantic Forest	non-endemic	ES and MG	LC
Ferns	Aspleniaceae	Asplenium	Asplenium pseudonitidum	Raddi	1	Jabot	RB00642222		yes	yes	native	endemic	yes	Atlantic Forest	endemic	ES and MG	not evaluated
Ferns	Aspleniaceae	Asplenium	Asplenium pteropus	Kaulf.	2	Reflora	CESJ015081		no	no	native	non-endemic	yes	Atlantic Forest	endemic	ES and MG	not evaluated
Ferns	Aspleniaceae	Asplenium	Asplenium raddianum	Gaudich.	1	Jabot	RB01341681		yes	no	native	non-endemic	yes	Atlantic Forest	endemic	ES and MG	not evaluated
Ferns	Aspleniaceae	Asplenium	Asplenium scandicinum	Kaulf.	5	Reflora	CESJ023533		no	no	native	non-endemic	yes	Atlantic Forest	endemic	ES and MG	not evaluated
Ferns	Aspleniaceae	Asplenium	Asplenium serra	Langsd. & Fisch.	4	Jabot	RB00642576		no	no	native	non-endemic	yes	Amazon|Atlantic Forest	non-endemic	ES and MG	not evaluated
Ferns	Aspleniaceae	Asplenium	Asplenium uniseriale	Raddi	1	Splink	UB0032609		yes		native	non-endemic	yes	Atlantic Forest	endemic	ES and MG	not evaluated
Ferns	Aspleniaceae	Hymenasplenium	Hymenasplenium triquetrum	(N. Murak. & R.C. Moran) L. Regalado & Prada	1	Reflora	HUEMG000126		yes	no	native	non-endemic	yes	Atlantic Forest	endemic	ES and MG	not evaluated
Ferns	Athyriaceae	Deparia	Deparia petersenii	(Kunze) M.Kato	3	Splink		BHCB-SL 124384	no	no	non-native	non-endemic	yes	Atlantic Forest	endemic	ES and MG	not evaluated
Ferns	Athyriaceae	Diplazium	Diplazium cristatum	(Desr.) Alston	1	Splink	CESJ23186		yes	no	native	non-endemic	yes	Amazon|Atlantic Forest	non-endemic	ES and MG	not evaluated
Ferns	Athyriaceae	Diplazium	Diplazium leptocarpon	Fée	1	Jabot	RB01137937		yes	no	native	endemic	yes	Atlantic Forest	endemic	ES and MG	not evaluated
Ferns	Athyriaceae	Diplazium	Diplazium lindbergii	(Mett.) Christ	1	Reflora	CESJ022234		yes	no	native	non-endemic	yes	Atlantic Forest	endemic	ES and MG	not evaluated
Ferns	Athyriaceae	Diplazium	Diplazium plantaginifolium	(L.) Urb.	1	Jabot	RB00657428		yes	no	native	non-endemic	yes	Atlantic Forest	endemic	ES and MG	not evaluated
Ferns	Athyriaceae	Diplazium	Diplazium rostratum	Fée	3	Reflora	CESJ023171		no	no	native	non-endemic	yes	Atlantic Forest	endemic	MG	not evaluated
Ferns	Blechnaceae	Austroblechnum	Austroblechnum andinum	(Baker) Gasper & V.A.O. Dittrich	2	BHCB		BHCB 169849	yes	no	native	non-endemic	yes	Atlantic Forest	non-endemic	ES and MG	not evaluated	CR
Ferns	Blechnaceae	Austroblechnum	Austroblechnum divergens	(Kunze) Gasper & V.A.O. Dittrich	3	Splink		BHCB-SL 166864	no	no	native	endemic	yes	Atlantic Forest	endemic	ES and MG	not evaluated
Ferns	Blechnaceae	Austroblechnum	Austroblechnum lehmannii	(Hieron.) Gasper & V.A.O. Dittrich	2	Reflora	CESJ015071		no	no	native	non-endemic	yes	Atlantic Forest	endemic	ES and MG	not evaluated
Ferns	Blechnaceae	Austroblechnum	Austroblechnum organense	(Brade) Gasper & V.A.O. Dittrich	3	Splink		BHCB-SL 145292	no	no	native	non-endemic	yes	Atlantic Forest	endemic	MG	not evaluated
Ferns	Blechnaceae	Blechnum	Blechnum austrobrasilianum	de la Sota	2	Reflora	CESJ024187		no	no	native	non-endemic	yes	Atlantic Forest	endemic	ES and MG	not evaluated
Ferns	Blechnaceae	Blechnum	Blechnum gracile	Kaulf.	3	Reflora	CESJ024148		no	no	native	non-endemic	yes	Atlantic Forest	endemic	ES and MG	not evaluated
Ferns	Blechnaceae	Blechnum	Blechnum lanceola	Sw.	1	Reflora	NY00908589		yes	yes	native	non-endemic	yes	Amazon|Cerrado|Atlantic Forest	non-endemic	ES and MG	not evaluated
Ferns	Blechnaceae	Blechnum	Blechnum occidentale	L.	1	Reflora	CESJ024211		yes	no	native	non-endemic	yes	Amazon|Cerrado|Atlantic Forest	non-endemic	ES and MG	not evaluated
Ferns	Blechnaceae	Blechnum	Blechnum polypodioides	Raddi	5	Splink	UEC060143		no	no	native	non-endemic	yes	Amazon|Caatinga|Cerrado|Atlantic Forest|Pantanal	non-endemic	ES and MG	not evaluated
Ferns	Blechnaceae	Blechnum	Blechnum xcaudatum	Cav.	5	Reflora	CESJ015077		no	no	native	non-endemic	yes	Cerrado|Atlantic Forest	non-endemic	ES and MG	not evaluated
Ferns	Blechnaceae	Cranfillia	Cranfillia caudata	(Baker) V.A.O. Dittrich & Gasper	2	Jabot	RB00644695		no	no	native	non-endemic	yes	Atlantic Forest	endemic	MG	not evaluated
Ferns	Blechnaceae	Cranfillia	Cranfillia mucronata	(Fée) V.A.O. Dittrich & Gasper	3	Splink		BHCB 148988	no	no	native	endemic	yes	Atlantic Forest	endemic	ES and MG	not evaluated
Ferns	Blechnaceae	Lomaria	Lomaria spannagelii	(Rosenst.) Gasper & V.A.O. Dittrich	2	Reflora	CESJ024205		no	no	native	endemic	yes	Atlantic Forest	endemic	ES and MG	not evaluated	VU
Ferns	Blechnaceae	Lomaridium	Lomaridium plumieri	(Desv.) C. Presl	1	Jabot	RB00647690		yes	yes	native	non-endemic	yes	Atlantic Forest	endemic	ES and MG	not evaluated
Ferns	Blechnaceae	Lomariocycas	Lomariocycas schomburgkii	(Klotzsch) Gasper & A.R. Sm.	6	Reflora	CESJ024175		no	no	native	non-endemic	yes	Amazon|Cerrado|Atlantic Forest	non-endemic	ES and MG	not evaluated
Ferns	Blechnaceae	Neoblechnum	Neoblechnum brasiliense	(Desv.) Gasper & V.A.O. Dittrich	1	Jabot	RB01191286		yes	no	native	non-endemic	yes	Atlantic Forest	endemic	ES and MG	not evaluated
Ferns	Blechnaceae	Parablechnum	Parablechnum cordatum	(Desv.) Gasper & Salino	4	Reflora	CESJ022653		no	no	native	non-endemic	yes	Cerrado|Atlantic Forest	non-endemic	ES and MG	not evaluated
Ferns	Blechnaceae	Parablechnum	Parablechnum glaziovii	(Christ) Gasper & Salino	1	Splink		BHCB-SL 145330	yes	no	native	endemic	no	Cerrado	non-endemic	MG	not evaluated
Ferns	Blechnaceae	Salpichlaena	Salpichlaena volubilis	(Kaulf.) J.Sm.	1	Splink		BHCB-SL 124357	yes		native	non-endemic	yes	Amazon|Cerrado|Atlantic Forest	non-endemic	ES and MG	not evaluated
Ferns	Cyatheaceae	Alsophila	Alsophila capensis	(L.f.) J.Sm.	3	Reflora	CESJ022963		no	no	native	non-endemic	yes	Atlantic Forest	endemic	ES and MG	LC
Ferns	Cyatheaceae	Alsophila	Alsophila setosa	Kaulf.	2	Reflora	CESJ015112		no	no	native	non-endemic	yes	Atlantic Forest	endemic	ES and MG	not evaluated
Ferns	Cyatheaceae	Alsophila	Alsophila sternbergii	(Sternb.) D.S.Conant	2	Splink		BHCB 124318	no	no	native	endemic	yes	Cerrado|Atlantic Forest	non-endemic	ES and MG	not evaluated
Ferns	Cyatheaceae	Cyathea	Cyathea corcovadensis	(Raddi) Domin	3	Reflora	CESJ024221		no	no	native	endemic	yes	Caatinga|Atlantic Forest	non-endemic	ES and MG	LC
Ferns	Cyatheaceae	Cyathea	Cyathea delgadii	Sternb.	2	Reflora	CESJ024233		no	no	native	non-endemic	yes	Amazon|Atlantic Forest	non-endemic	ES and MG	not evaluated
Ferns	Cyatheaceae	Cyathea	Cyathea dichromatolepis	(Fée) Domin	3	Reflora	CESJ003304		no	no	native	endemic	yes	Cerrado|Atlantic Forest	non-endemic	ES and MG	not evaluated
Ferns	Cyatheaceae	Cyathea	Cyathea phalerata	Mart.	1	Jabot	RB00643921		yes	yes	native	endemic	yes	Cerrado|Atlantic Forest	non-endemic	ES and MG	not evaluated
Ferns	Cyatheaceae	Cyathea	Cyathea rufa	(Fée) Lellinger	9	Reflora	VIES032226		no	no	native	endemic	yes	Amazon|Atlantic Forest	non-endemic	ES and MG	not evaluated
Ferns	Cyatheaceae	Cyathea	Cyathea uleana	(Samp.) Lehnert	2	Splink		BHCB 180574	no	no	native	non-endemic	yes	Amazon|Atlantic Forest	non-endemic	ES and MG	not evaluated	VU
Ferns	Dennstaedtiaceae	Dennstaedtia	Dennstaedtia cicutaria	(sw.) T. Moore	2	Splink		CESJ 23162	no	no	native	non-endemic	yes	Atlantic Forest|Pantanal	non-endemic	ES and MG	not evaluated
Ferns	Dennstaedtiaceae	Dennstaedtia	Dennstaedtia cornuta	(Kaulf.) Mett.	3	Reflora	CESJ015082		no	no	native	non-endemic	yes	Atlantic Forest	endemic	ES and MG	not evaluated
Ferns	Dennstaedtiaceae	Histiopteris	Histiopteris incisa	(Thunb.) J. Sm.	1	BHCB		Souza F.S. 1555	yes		native	non-endemic	yes	Amazon|Atlantic Forest	non-endemic	ES and MG	not evaluated
Ferns	Dennstaedtiaceae	Hypolepis	Hypolepis rugosula	(Labill.) J.Sm.	1	VIC		VIC 36659	yes	no	native	non-endemic	yes	Atlantic Forest	endemic	ES and MG	not evaluated
Ferns	Dennstaedtiaceae	Pteridium	Pteridium esculentum	(G. Forst.) Cockayne	4	VIC		Schwartsburd P.B. 2015	no	no	native	non-endemic	yes	Amazon|Caatinga|Cerrado|Atlantic Forest|Pampa|Pantanal	non-endemic	ES and MG	not evaluated
Ferns	Dicksoniaceae	Dicksonia	Dicksonia sellowiana	Hook.	6	Jabot	RB00656131		no	no	native	non-endemic	yes	Atlantic Forest	endemic	ES and MG	EN	EN	VU
Ferns	Dicksoniaceae	Lophosoria	Lophosoria quadripinnata	(J.F.Gmel.) C.Chr.	3	Reflora	NY00891523		no	no	native	non-endemic	yes	Atlantic Forest	endemic	ES and MG	not evaluated
Ferns	Didymochlaenaceae	Didymochlaena	Didymochlaena truncatula	(Sw.) J.Sm.	1	Reflora	CESJ023366		yes	no	native	non-endemic	yes	Amazon|Atlantic Forest	non-endemic	ES and MG	not evaluated
Ferns	Dryopteridaceae	Arachniodes	Arachniodes denticulata	(Sw.) Ching	3	Reflora	CESJ022890		no	no	native	non-endemic	yes	Atlantic Forest	endemic	ES and MG	not evaluated
Ferns	Dryopteridaceae	Ctenitis	Ctenitis aspidioides	(C.Presl) Copel.	3	Splink	UEC076830		no	no	native	endemic	yes	Atlantic Forest	endemic	ES and MG	not evaluated
Ferns	Dryopteridaceae	Ctenitis	Ctenitis distans	(Brack.) Ching	1	Reflora	CESJ023197		yes	no	native	endemic	yes	Atlantic Forest	endemic	ES and MG	not evaluated
Ferns	Dryopteridaceae	Ctenitis	Ctenitis glandulosa	R.S. Viveros & Salino	2	Splink		BHCB 145377	no		native	endemic	yes	Atlantic Forest	endemic	ES and MG	not evaluated
Ferns	Dryopteridaceae	Ctenitis	Ctenitis submarginalis	(Langsd. & Fisch.) Ching	1	Reflora	P00819288		yes	no	native	non-endemic	yes	Amazon|Cerrado|Atlantic Forest	non-endemic	ES and MG	not evaluated
Ferns	Dryopteridaceae	Dryopteris	Dryopteris huberi	(Christ) C. Chr.	4	Splink		BHCB-SL 103494	no	no	native	endemic	no	Amazon|Cerrado	non-endemic	no	not evaluated
Ferns	Dryopteridaceae	Dryopteris	Dryopteris wallichiana	(Spreng.) Hyl.	9	Jabot	RB00658127		no	no	native	non-endemic	yes	Amazon|Cerrado|Atlantic Forest	non-endemic	ES and MG	not evaluated	EN
Ferns	Dryopteridaceae	Elaphoglossum	Elaphoglossum acutum	Brade	1	Jabot	RB00687521		yes	yes	native	endemic	yes	Atlantic Forest	endemic	ES and MG	not evaluated	EN
Ferns	Dryopteridaceae	Elaphoglossum	Elaphoglossum beaurepairei	(Fée) Brade	1	Splink	BHCB039883		yes	no	native	non-endemic	yes	Atlantic Forest	endemic	MG	not evaluated
Ferns	Dryopteridaceae	Elaphoglossum	Elaphoglossum burchellii	(Baker) C.Chr.	3	Reflora	CESJ023153		no	no	native	non-endemic	yes	Atlantic Forest	endemic	ES and MG	not evaluated
Ferns	Dryopteridaceae	Elaphoglossum	Elaphoglossum edwallii	Rosenst.	4	Reflora	NY01184797		no	no	native	endemic	yes	Atlantic Forest	endemic	ES and MG	LC
Ferns	Dryopteridaceae	Elaphoglossum	Elaphoglossum gardnerianum	(Kunze ex Fée) T. Moore	2	Reflora	CESJ023507		no	no	native	endemic	yes	Atlantic Forest	endemic	ES and MG	not evaluated
Ferns	Dryopteridaceae	Elaphoglossum	Elaphoglossum gayanum	(Fée) T.Moore	10	Reflora	CESJ024200		no	no	native	non-endemic	yes	Atlantic Forest	endemic	MG	LC
Ferns	Dryopteridaceae	Elaphoglossum	Elaphoglossum glabellum	J.Sm.	5	Splink	ESA035320		no	no	native	non-endemic	yes	Amazon|Atlantic Forest	non-endemic	MG	not evaluated
Ferns	Dryopteridaceae	Elaphoglossum	Elaphoglossum glaziovii	(Fée) Brade	3	Reflora	CESJ023189		no	no	native	endemic	yes	Atlantic Forest	endemic	ES and MG	not evaluated
Ferns	Dryopteridaceae	Elaphoglossum	Elaphoglossum hybridum	(Bory) Brack.	2	Reflora	CESJ026627		no	no	native	non-endemic	yes	Atlantic Forest	endemic	ES and MG	not evaluated
Ferns	Dryopteridaceae	Elaphoglossum	Elaphoglossum hymenodiastrum	(Fée) Brade	1	Splink		BHCB-SL 124430	yes	no	native	endemic	yes	Atlantic Forest	endemic	ES and MG	not evaluated
Ferns	Dryopteridaceae	Elaphoglossum	Elaphoglossum iguapense	Brade	4	Splink		BHCB-SL 134056	no	no	native	endemic	yes	Atlantic Forest	endemic	ES and MG	LC
Ferns	Dryopteridaceae	Elaphoglossum	Elaphoglossum itatiayense	Rosenst.	2	Jabot	RB00687518		no	no	native	non-endemic	yes	Atlantic Forest	endemic	MG	NT
Ferns	Dryopteridaceae	Elaphoglossum	Elaphoglossum langsdorffii	(Hook. & Grev.) T.Moore	1	Splink		BHCB-SL 145382	yes	no	native	non-endemic	yes	Atlantic Forest	endemic	ES and MG	LC
Ferns	Dryopteridaceae	Elaphoglossum	Elaphoglossum lingua	(C.Presl) Brack.	5	Splink		BHCB-SL 124315	no	no	native	non-endemic	yes	Cerrado|Atlantic Forest	non-endemic	ES and MG	not evaluated
Ferns	Dryopteridaceae	Elaphoglossum	Elaphoglossum luridum	(Fée) Christ	1	Splink		BHCB-SL 124358	yes	no	native	non-endemic	yes	Amazon|Atlantic Forest	non-endemic	ES and MG	not evaluated
Ferns	Dryopteridaceae	Elaphoglossum	Elaphoglossum macahense	(Fée) Rosenst.	1	Splink		BHCB-SL 145249	yes	no	native	endemic	yes	Atlantic Forest	endemic	ES and MG	LC
Ferns	Dryopteridaceae	Elaphoglossum	Elaphoglossum miersii	(Baker) C.Chr.	5	Splink		BHCB-SL 148334	no	no	native	non-endemic	yes	Atlantic Forest	endemic	ES and MG	not evaluated
Ferns	Dryopteridaceae	Elaphoglossum	Elaphoglossum mollissimum	(Fée) Hieron.	1	Splink	BHCB039884		yes	no	native	endemic	yes	Atlantic Forest	endemic	ES	not evaluated
Ferns	Dryopteridaceae	Elaphoglossum	Elaphoglossum nigrescens	(Hook.) T.Moore ex Diels	2	Splink	BHCB048840		no	no	native	non-endemic	yes	Amazon|Atlantic Forest	non-endemic	ES and MG	LC
Ferns	Dryopteridaceae	Elaphoglossum	Elaphoglossum organense	Brade	1	Splink	BHCB049428		yes	no	native	endemic	yes	Atlantic Forest	endemic	ES and MG	not evaluated	CR
Ferns	Dryopteridaceae	Elaphoglossum	Elaphoglossum papyraceum	(Fée) F.B.Matos & R.C.Moran	4	Splink	BHCB000874		no	no	native	non-endemic	yes	Atlantic Forest	endemic	ES and MG	not evaluated
Ferns	Dryopteridaceae	Elaphoglossum	Elaphoglossum peltatum	(Sw.) Urb.	2	Splink	BHCB000894		no	no	native	non-endemic	yes	Amazon|Atlantic Forest	non-endemic	ES	not evaluated
Ferns	Dryopteridaceae	Elaphoglossum	Elaphoglossum piloselloides	(C. Presl) T. Moore	2	Jabot	RB00708590		no	no	native	non-endemic	yes	Cerrado|Atlantic Forest	non-endemic	MG	not evaluated
Ferns	Dryopteridaceae	Elaphoglossum	Elaphoglossum sellowianum	(Klotzsch ex Kuhn) T. Moore	4	Reflora	CESJ026642		no	no	native	non-endemic	yes	Atlantic Forest	endemic	ES and MG	not evaluated
Ferns	Dryopteridaceae	Elaphoglossum	Elaphoglossum squamipes	(Hook.) T.Moore	1	Jabot	RB01156612		yes	no	native	non-endemic	yes	Amazon|Atlantic Forest	non-endemic	MG	not evaluated
Ferns	Dryopteridaceae	Elaphoglossum	Elaphoglossum strictum	(Raddi) T.Moore	5	Splink	BHCB048881		no	no	native	endemic	yes	Atlantic Forest	endemic	ES and MG	LC
Ferns	Dryopteridaceae	Elaphoglossum	Elaphoglossum tectum	(Humb. & Bonpl. ex Willd.) T.Moore	1	Splink	BHCB048961		yes	no	native	non-endemic	yes	Atlantic Forest	endemic	MG	LC
Ferns	Dryopteridaceae	Elaphoglossum	Elaphoglossum vagans	(Mett. ex Kuhn) Hieron.	2	Jabot	RB01156593		no	no	native	endemic	yes	Atlantic Forest	endemic	ES and MG	not evaluated
Ferns	Dryopteridaceae	Elaphoglossum	Elaphoglossum viscidum	(Fée) Christ	1	Splink	BHCB048906		yes	no	native	endemic	yes	Atlantic Forest	endemic	ES and MG	not evaluated
Ferns	Dryopteridaceae	Lastreopsis	Lastreopsis amplissima	(C.Presl) Tindale	1	Jabot	RB00659148		yes	yes	native	non-endemic	yes	Cerrado|Atlantic Forest	non-endemic	ES and MG	not evaluated
Ferns	Dryopteridaceae	Megalastrum	Megalastrum connexum	(Kaulf.) A.R.Sm. & R.C.Moran	2	Splink		BHCB-SL 124457	no	no	native	endemic	yes	Atlantic Forest	endemic	ES and MG	not evaluated
Ferns	Dryopteridaceae	Megalastrum	Megalastrum crenulans	(Fée) A.R.Sm. & R.C.Moran	3	Reflora	NY00720466		no	no	native	non-endemic	yes	Atlantic Forest	endemic	ES and MG	not evaluated
Ferns	Dryopteridaceae	Megalastrum	Megalastrum grande	(C.Presl) A.R.Sm. & R.C.Moran	1	Splink		BHCB-SL 148390	yes	no	native	endemic	yes	Atlantic Forest	endemic	ES and MG	not evaluated
Ferns	Dryopteridaceae	Megalastrum	Megalastrum inaequale	(Kaulf. ex Link) A.R.Sm. & R.C.Moran	1	Splink		BHCB-SL 145269	yes		native	endemic	yes	Atlantic Forest	endemic	ES and MG	not evaluated		VU
Ferns	Dryopteridaceae	Megalastrum	Megalastrum substrigosum	R.C.Moran et al.	3	Splink		BHCB-SL 148308	no	no	native	endemic	yes	Atlantic Forest	endemic	ES and MG	not evaluated
Ferns	Dryopteridaceae	Mickelia	Mickelia scandens	(Raddi) R.C.Moran, Labiak & Sundue	3	Splink		BHCB-SL 148316	no	no	native	endemic	yes	Atlantic Forest	endemic	ES and MG	not evaluated
Ferns	Dryopteridaceae	Olfersia	Olfersia corcovadensis	Raddi	1	Reflora	US01546612		yes	yes	native	endemic					not evaluated
Ferns	Dryopteridaceae	Parapolystichum	Parapolystichum effusum	(Sw.) Ching	1	Splink		BHCB-SL 136152	yes	no	native	non-endemic			non-endemic		not evaluated
Ferns	Dryopteridaceae	Polybotrya	Polybotrya osmundacea	Willd.	1	Splink		BHCB-SL 145383	yes	no	native	non-endemic	yes	Amazon|Atlantic Forest	non-endemic	ES and MG	not evaluated
Ferns	Dryopteridaceae	Polybotrya	Polybotrya speciosa	Schott	3	Splink		BHCB-SL 148315	no	no	native	endemic	yes	Atlantic Forest	endemic	ES and MG	LC
Ferns	Dryopteridaceae	Polystichum	Polystichum auritum	(Fée) Yatsk.	4	Splink		BHCB-SL 43942	no	no	native	endemic	yes	Atlantic Forest	endemic	ES and MG	not evaluated	CR
Ferns	Dryopteridaceae	Polystichum	Polystichum platylepis	Fée	4	Splink		BHCB-SL 124466	no	no	native	endemic	yes	Atlantic Forest	endemic	ES and MG	not evaluated
Ferns	Dryopteridaceae	Polystichum	Polystichum rochaleanum	Glaz. ex Fée	2	Splink		BHCB-SL 103530	no	no	native	non-endemic	yes	Atlantic Forest	endemic	ES and MG	not evaluated
Ferns	Dryopteridaceae	Rumohra	Rumohra adiantiformis	(G.Forst.) Ching	6	Jabot	RB01156610		no	no	native	non-endemic	yes	Cerrado|Atlantic Forest	non-endemic	ES and MG	not evaluated
Ferns	Dryopteridaceae	Stigmatopteris	Stigmatopteris caudata	(Raddi) C.Chr.	1	Reflora	CESJ023349		yes	no	native	endemic	yes	Atlantic Forest	endemic	ES and MG	not evaluated		EN
Ferns	Gleicheniaceae	Dicranopteris	Dicranopteris flexuosa	(Schrad.) Underw.	3	Splink		BHCB-SL 124392	no		native	non-endemic	yes	Amazon|Caatinga|Cerrado|Atlantic Forest|Pampa|Pantanal	non-endemic	ES and MG	not evaluated
Ferns	Gleicheniaceae	Dicranopteris	Dicranopteris nervosa	(Kaulf.) Maxon	1	Reflora	SJRP00015982		yes	no	native	non-endemic	yes	Atlantic Forest	endemic	MG	not evaluated
Ferns	Gleicheniaceae	Gleichenella	Gleichenella pectinata	(Willd.) Ching	1	Splink		BHCB-SL 124387	yes		native	non-endemic	yes	Amazon|Cerrado|Atlantic Forest	non-endemic	ES and MG	not evaluated
Ferns	Gleicheniaceae	Sticherus	Sticherus bifidus	(Willd.) Ching	8	Splink		BHCB-SL 124401	no	no	native	non-endemic	yes	Atlantic Forest|Pantanal	non-endemic	ES and MG	not evaluated
Ferns	Gleicheniaceae	Sticherus	Sticherus lanuginosus	(Fée) Nakai	9	Splink		BHCB-SL 135875	no	no	native	non-endemic	yes	Cerrado|Atlantic Forest	non-endemic	ES and MG	not evaluated
Ferns	Gleicheniaceae	Sticherus	Sticherus nigropaleaceus	(J.W.Sturm) J.Prado & Lellinger	1	Splink		BHCB-SL 124437	yes		native	non-endemic	yes	Atlantic Forest	endemic	ES and MG	not evaluated
Ferns	Gleicheniaceae	Sticherus	Sticherus pruinosus	(Mart.) Ching	7	Reflora	CESJ022295		no	no	native	non-endemic	yes	Atlantic Forest	endemic	ES and MG	not evaluated
Ferns	Gleicheniaceae	Sticherus	Sticherus squamosus	(Fée) J. Gonzales	3	Jabot	RB00671326		no	no	native	endemic	yes	Atlantic Forest	endemic	ES and MG	not evaluated
Ferns	Hymenophyllaceae	Abrodictyum	Abrodictyum rigidum	(Sw.) Ebihara & Dubuisson	4	Reflora	CESJ023514		no	no	native	non-endemic	yes	Amazon|Cerrado|Atlantic Forest	non-endemic	ES and MG	not evaluated
Ferns	Hymenophyllaceae	Didymoglossum	Didymoglossum krausii	(Hook. & Grev.) C. Presl	1	Reflora	CESJ023177		yes	no	native	non-endemic	yes	Amazon|Atlantic Forest	non-endemic	ES and MG	not evaluated
Ferns	Hymenophyllaceae	Hymenophyllum	Hymenophyllum asplenioides	(Sw.) Sw.	2	Reflora	CESJ023512		no	no	native	non-endemic	yes	Amazon|Atlantic Forest	non-endemic	ES and MG	not evaluated
Ferns	Hymenophyllaceae	Hymenophyllum	Hymenophyllum caparaoense	Brade	1	Jabot	RB00543316		yes	yes	native	endemic					not evaluated
Ferns	Hymenophyllaceae	Hymenophyllum	Hymenophyllum caudiculatum	Mart.	2	Reflora	CESJ056810		no	no	native	endemic	yes	Atlantic Forest	endemic	ES and MG	not evaluated
Ferns	Hymenophyllaceae	Hymenophyllum	Hymenophyllum fragile	(Hedw.) C.V.Morton	2	Reflora	CESJ023518		no	no	native	non-endemic	yes	Atlantic Forest	endemic	ES and MG	LC
Ferns	Hymenophyllaceae	Hymenophyllum	Hymenophyllum hirsutum	(L.) Sw.	7	Splink		BHCB-SL 103435	no	no	native	non-endemic	yes	Amazon|Caatinga|Cerrado|Atlantic Forest	non-endemic	ES and MG	not evaluated
Ferns	Hymenophyllaceae	Hymenophyllum	Hymenophyllum magellanicum	Willd. ex Kunze	2	Splink	US01498276		no	no	native	non-endemic	yes	Atlantic Forest	endemic	ES and MG	LC	EN
Ferns	Hymenophyllaceae	Hymenophyllum	Hymenophyllum megachilum	C.Presl	3	Reflora	CESJ024172		no	no	native	endemic	yes	Atlantic Forest	endemic	ES and MG	not evaluated
Ferns	Hymenophyllaceae	Hymenophyllum	Hymenophyllum microcarpum	Desv.	2	Splink		BHCB-SL 148985	no	no	native	non-endemic	yes	Atlantic Forest	endemic	ES and MG	not evaluated
Ferns	Hymenophyllaceae	Hymenophyllum	Hymenophyllum plumosum	Kaulf.	1	Reflora	US01416753		yes	yes	native	non-endemic	yes	Atlantic Forest	endemic	ES and MG	not evaluated
Ferns	Hymenophyllaceae	Hymenophyllum	Hymenophyllum polyanthos	(Sw.) Sw.	5	Reflora	CESJ023519		no	no	native	non-endemic	yes	Atlantic Forest	endemic	no	not evaluated
Ferns	Hymenophyllaceae	Hymenophyllum	Hymenophyllum pulchellum	Schltdl. & Cham.	2	Splink		BHCB-SL 124407	no	no	native	non-endemic	yes	Atlantic Forest	endemic	ES and MG	not evaluated
Ferns	Hymenophyllaceae	Hymenophyllum	Hymenophyllum rufum	Fée	1	Splink		BHCB-SL 145356	yes	no	native	endemic	yes	Atlantic Forest	endemic	ES and MG	LC
Ferns	Hymenophyllaceae	Hymenophyllum	Hymenophyllum viridissimum	Fée	1	Splink	ESA064584		yes	no	native	endemic	yes	Atlantic Forest	endemic	ES and MG	not evaluated
Ferns	Hymenophyllaceae	Polyphlebium	Polyphlebium angustatum	(Carmich.) Ebihara & Dubuisson	3	Reflora	CESJ023180		no	no	native	non-endemic	yes	Atlantic Forest	endemic	ES and MG	not evaluated
Ferns	Hymenophyllaceae	Polyphlebium	Polyphlebium diaphanum	(Kunth) Ebihara & Dubuisson	7	Splink	HUCS001390		no	no	native	endemic	yes	Amazon|Atlantic Forest	non-endemic	ES and MG	not evaluated
Ferns	Hymenophyllaceae	Polyphlebium	Polyphlebium hymenophylloides	(Bosch) Ebihara & Dubuisson	1	Reflora	US01410293		yes	yes	native	non-endemic	yes	Amazon|Atlantic Forest	non-endemic	MG	not evaluated
Ferns	Hymenophyllaceae	Trichomanes	Trichomanes elegans	Rich.	1	Splink		BHCB-SL 124361	yes	no	native	non-endemic	yes	Amazon|Atlantic Forest	non-endemic	ES and MG	not evaluated
Ferns	Hymenophyllaceae	Trichomanes	Trichomanes pellucens	Kunze	1	Splink		BHCB-SL 124415	yes	no	native	non-endemic	yes	Amazon|Atlantic Forest	non-endemic	ES	not evaluated
Ferns	Hymenophyllaceae	Trichomanes	Trichomanes polypodioides	L.	1	Reflora	CESJ023178		yes	no	native	non-endemic	yes	Cerrado|Atlantic Forest	non-endemic	ES and MG	not evaluated
Ferns	Hymenophyllaceae	Vandenboschia	Vandenboschia radicans	(Sw.) Copel.	5	Reflora	CESJ015125		no	no	native	non-endemic	yes	Amazon|Atlantic Forest	non-endemic	ES and MG	not evaluated
Ferns	Hymenophyllaceae	Vandenboschia	Vandenboschia rupestris	(Raddi) Ebihara	1	Splink		BHCB-SL 124461	yes	no	native	non-endemic	yes	Atlantic Forest	endemic	ES and MG	not evaluated
Ferns	Lindsaeaceae	Lindsaea	Lindsaea arcuata	Kunze	1	Splink		BHCB-SL 124367	yes		native	endemic	yes	Atlantic Forest	endemic	ES and MG	not evaluated
Ferns	Lindsaeaceae	Lindsaea	Lindsaea bifida	(Kaulf.) Mett. ex Kuhn	2	Reflora	IAN082019		no	yes	native	endemic	yes	Atlantic Forest	endemic	ES and MG	not evaluated
Ferns	Marattiaceae	Danaea	Danaea moritziana	C.Presl	2	Splink		BHCB-SL 124373	no	no	native	endemic	yes	Amazon|Atlantic Forest	non-endemic	ES and MG	not evaluated
Ferns	Marattiaceae	Eupodium	Eupodium kaulfussii	(J.Sm.) J.Sm.	2	Reflora	CESJ015037		no	no	native	endemic	yes	Atlantic Forest	endemic	ES and MG	not evaluated
Ferns	Nephrolepidaceae	Nephrolepis	Nephrolepis pectinata	(Willd.) Schott	1	Jabot	RB01328075		yes	no	native	non-endemic	yes	Amazon|Cerrado|Atlantic Forest	non-endemic	ES and MG	not evaluated
Ferns	Ophioglossaceae	Botrypus	Botrypus virginianus	(L.) Michx.	5	Jabot	RB00324173		no	no	native	non-endemic	yes	Atlantic Forest	endemic	MG	not evaluated		CR
Ferns	Ophioglossaceae	Ophioglossum	Ophioglossum reticulatum	L.	1	Splink		BHCB-SL 103431	yes		native	non-endemic	yes	Amazon|Cerrado|Atlantic Forest	non-endemic	ES and MG	not evaluated
Ferns	Ophioglossaceae	Sceptridium	Sceptridium australe	(R.Br.) Lyon	1	Jabot	RB00664269		yes	yes	native	non-endemic	yes	Atlantic Forest	endemic	MG	not evaluated
Ferns	Osmundaceae	Osmunda	Osmunda spectabilis	Willd.	1	Splink		BHCB-SL 124395	yes		native	non-endemic	yes	Cerrado|Atlantic Forest	non-endemic	ES and MG	not evaluated
Ferns	Osmundaceae	Osmundastrum	Osmundastrum cinnamomeum	(L.) C.Presl	1	Splink		BHCB-SL 124394	yes		native	non-endemic	yes	Cerrado|Atlantic Forest	non-endemic	ES and MG	not evaluated
Ferns	Plagiogyriaceae	Plagiogyria	Plagiogyria fialhoi	(Fée & Glaz.) Copel.	2	Reflora	MBM277075		no	no	native	endemic	yes	Atlantic Forest	endemic	ES and MG	LC		CR
Ferns	Polypodiaceae	Alansmia	Alansmia reclinata	(Brack) Moguel & M. Kessler	1	Jabot	RB00562101		yes	no	native	endemic	yes	Atlantic Forest	endemic	ES and MG	not evaluated
Ferns	Polypodiaceae	Campyloneurum	Campyloneurum atlanticum	R.C. Moran & Labiak	8	Splink		BHCB-SL 124455	no	no	native	non-endemic	yes	Atlantic Forest	endemic	ES and MG	not evaluated
Ferns	Polypodiaceae	Campyloneurum	Campyloneurum austrobrasilianum	(Alston) de la Sota	16	Jabot	RB00688342		no	no	native	non-endemic	yes	Cerrado|Atlantic Forest	non-endemic	ES and MG	not evaluated
Ferns	Polypodiaceae	Campyloneurum	Campyloneurum crispum	Fée	1	Reflora	UPCB0030870		yes	no	native	endemic	yes	Atlantic Forest	endemic	ES and MG	not evaluated
Ferns	Polypodiaceae	Campyloneurum	Campyloneurum decurrens	(Raddi) C.Presl	1	Reflora	US01604206		yes	yes	native	endemic	yes	Atlantic Forest	endemic	ES and MG	LC
Ferns	Polypodiaceae	Campyloneurum	Campyloneurum herbaceum	(Christ) Ching	1	Splink		CESJ 68162	yes	no	native	endemic	yes	Atlantic Forest	endemic	ES and MG	not evaluated
Ferns	Polypodiaceae	Campyloneurum	Campyloneurum nitidum	(Kaulf.) C.Presl	9	Jabot	RB00708730		no	no	native	non-endemic	yes	Cerrado|Atlantic Forest|Pantanal	non-endemic	ES and MG	not evaluated
Ferns	Polypodiaceae	Ceradenia	Ceradenia capillaris	(Desv.) L.E.Bishop	2	Reflora	NY00806800		no	yes	native	non-endemic	yes	Atlantic Forest	endemic	ES and MG	VU	CR
Ferns	Polypodiaceae	Ceradenia	Ceradenia spixiana	(Mart. ex Mett.) L.E.Bishop	1	Reflora	US01609446		yes	yes	native	endemic	yes	Atlantic Forest	endemic	ES and MG	not evaluated
Ferns	Polypodiaceae	Cochlidium	Cochlidium punctatum	(Raddi) L.E.Bishop	3	Jabot	RB00708439		no	no	native	endemic	yes	Atlantic Forest	endemic	ES and MG	not evaluated
Ferns	Polypodiaceae	Cochlidium	Cochlidium serrulatum	(Sw.) L.E.Bishop	5	Splink		CESJ 23156	no	no	native	non-endemic	yes	Amazon|Caatinga|Cerrado|Atlantic Forest	non-endemic	ES and MG	not evaluated
Ferns	Polypodiaceae	Grammitis	Grammitis fluminensis	Fée	1	Reflora	US01608261		yes	yes	native	endemic	yes	Atlantic Forest	endemic	ES and MG	EN
Ferns	Polypodiaceae	Lellingeria	Lellingeria apiculata	(Kunze ex Klotzsch) A.R.Sm. & R.C.Moran	7	Jabot	RB00648063		no	no	native	non-endemic	yes	Atlantic Forest	endemic	ES and MG	not evaluated
Ferns	Polypodiaceae	Lellingeria	Lellingeria brevistipes	(Mett. ex Kuhn) A.R.Sm. & R.C.Moran	2	Splink		BHCB-SL 124420	no	no	native	endemic	yes	Atlantic Forest	endemic	ES and MG	not evaluated
Ferns	Polypodiaceae	Lellingeria	Lellingeria depressa	(C.Chr.) A.R.Sm. & R.C.Moran	1	Reflora	CESJ022948		yes	no	native	endemic	yes	Atlantic Forest	endemic	ES and MG	not evaluated
Ferns	Polypodiaceae	Lellingeria	Lellingeria tamandarei	(Rosenst.) A.R.Sm. & R.C.Moran	4	Reflora	NY00806835		no	no	native	endemic	yes	Atlantic Forest	endemic	ES and MG	EN
Ferns	Polypodiaceae	Leucotrichum	Leucotrichum organense	(Gardner) Labiak	3	Reflora	CESJ024226		no	no	native	endemic	yes	Atlantic Forest	endemic	ES and MG	not evaluated
Ferns	Polypodiaceae	Leucotrichum	Leucotrichum schenckii	(Hieron.) Labiak	1	Reflora	CESJ022364		yes	no	native	endemic	yes	Atlantic Forest	endemic	ES and MG	not evaluated
Ferns	Polypodiaceae	Melpomene	Melpomene albicans	Lehnert	14	Splink	BHCB006001		no	no	native	non-endemic	yes	Atlantic Forest	endemic	MG	not evaluated
Ferns	Polypodiaceae	Melpomene	Melpomene flabelliformis	(Poir.) A.R.Sm. & R.C.Moran	1	Jabot	RB00648161		yes	yes	native	non-endemic	yes	Atlantic Forest	endemic	ES and MG	not evaluated
Ferns	Polypodiaceae	Melpomene	Melpomene moniliformis	(Lag. ex Sw.) A.R.Sm. & R.C.Moran	2	Reflora	NY00921484		no	no	native	endemic	yes	Amazon|Atlantic Forest	non-endemic	ES and MG	not evaluated
Ferns	Polypodiaceae	Melpomene	Melpomene peruviana	(Desv.) A.R.Sm. & R.C.Moran	1	Reflora	NY01017019		yes	no	native	non-endemic	yes	Atlantic Forest	endemic	ES and MG	LC
Ferns	Polypodiaceae	Microgramma	Microgramma crispata	(Fée) R.M.Tryon & A.F.Tryon	2	Splink		BHCB-SL 151482	no	no	native	non-endemic	yes	Atlantic Forest	endemic	ES and MG	LC
Ferns	Polypodiaceae	Microgramma	Microgramma percussa	(Cav.) de la Sota	1	Reflora	UPCB0030862		yes	no	native	non-endemic	yes	Amazon|Cerrado|Atlantic Forest|Pantanal	non-endemic	ES and MG	not evaluated
Ferns	Polypodiaceae	Microgramma	Microgramma squamulosa	(Kaulf.) de la Sota	8	Reflora	CESJ023448		no	no	native	non-endemic	yes	Cerrado|Atlantic Forest	non-endemic	ES and MG	not evaluated
Ferns	Polypodiaceae	Microgramma	Microgramma tecta	(Kaulf.) Alston	3	Reflora	CESJ023658		no	no	native	endemic	yes	Atlantic Forest	endemic	ES and MG	not evaluated
Ferns	Polypodiaceae	Moranopteris	Moranopteris achilleifolia	(Kaulf.) R.Y. Hirai & J. Prado	6	Reflora	CESJ022898		no	no	native	endemic	yes	Atlantic Forest	endemic	ES and MG	not evaluated
Ferns	Polypodiaceae	Moranopteris	Moranopteris gradata	(Baker) R.Y. Hirai & J. Prado	1	Reflora	US01611015		yes	yes	native	endemic	yes	Atlantic Forest	endemic	ES and MG	not evaluated
Ferns	Polypodiaceae	Moranopteris	Moranopteris setosa	(Kaulf.) R.Y. Hirai & J. Prado	4	Splink		BHCB-SL 124370	no	no	native	endemic	yes	Atlantic Forest	endemic	ES	not evaluated
Ferns	Polypodiaceae	Niphidium	Niphidium crassifolium	(L.) Lellinger	6	Jabot	RB01346672		no	no	native	non-endemic	yes	Amazon|Cerrado|Atlantic Forest|Pantanal	non-endemic	ES and MG	not evaluated
Ferns	Polypodiaceae	Pecluma	Pecluma pectinatiformis	(Lindm.) M.G.Price	2	Reflora	CESJ023159		no	no	native	non-endemic	yes	Atlantic Forest	endemic	ES and MG	not evaluated
Ferns	Polypodiaceae	Pecluma	Pecluma recurvata	(Kaulf.) M.G.Price	14	Splink		BHCB-SL 148340	no	no	native	non-endemic	yes	Atlantic Forest	endemic	ES and MG	not evaluated
Ferns	Polypodiaceae	Pecluma	Pecluma robusta	(Fée) M.Kessler & A.R.Sm.	1	Reflora	CESJ024219		yes	no	native	non-endemic	yes	Atlantic Forest	endemic	ES and MG	not evaluated
Ferns	Polypodiaceae	Pecluma	Pecluma truncorum	(Lindm.) M.G.Price	6	Splink		BHCB-SL 145287	no	no	native	non-endemic	yes	Atlantic Forest	endemic	ES and MG	LC
Ferns	Polypodiaceae	Phlebodium	Phlebodium aureum	(L.) J.Sm.	1	Splink	VIC037582		yes	no	native	non-endemic	yes	Amazon|Cerrado|Atlantic Forest	non-endemic	ES and MG	not evaluated
Ferns	Polypodiaceae	Phlebodium	Phlebodium pseudoaureum	(Cav.) Lellinger	1	Reflora	CESJ023692		yes	no	native	non-endemic	yes	Amazon|Cerrado|Atlantic Forest|Pantanal	non-endemic	ES and MG	not evaluated
Ferns	Polypodiaceae	Pleopeltis	Pleopeltis astrolepis	(Liebm.) E.Fourn.	3	Splink		CESJ 68161	no	no	native	non-endemic	yes	Amazon|Caatinga|Cerrado|Atlantic Forest|Pampa|Pantanal	non-endemic	ES and MG	not evaluated
Ferns	Polypodiaceae	Pleopeltis	Pleopeltis hirsutissima	(Raddi) de la Sota	2	Reflora	HUEMG002533		no	no	native	non-endemic	yes	Amazon|Caatinga|Cerrado|Atlantic Forest|Pampa|Pantanal	non-endemic	ES and MG	not evaluated
Ferns	Polypodiaceae	Pleopeltis	Pleopeltis macrocarpa	(Bory ex Willd.) Kaulf.	16	Reflora	CESJ015057		no	no	native	non-endemic	yes	Amazon|Caatinga|Cerrado|Atlantic Forest|Pampa|Pantanal	non-endemic	ES and MG	not evaluated
Ferns	Polypodiaceae	Pleopeltis	Pleopeltis monoides	(Weath.) Salino	12	Splink	VIC037571		no	no	native	endemic	yes	Atlantic Forest	endemic	ES and MG	EN
Ferns	Polypodiaceae	Serpocaulon	Serpocaulon catharinae	(Langsd. & Fisch.) A.R.Sm.	9	Reflora	CESJ022395		no	no	native	non-endemic	yes	Atlantic Forest	endemic	ES and MG	not evaluated
Ferns	Polypodiaceae	Serpocaulon	Serpocaulon laetum	(C. Presl) A. R. Sm. & Schwartsb.	3	Reflora	CESJ015126		no	no	native	endemic	yes	Atlantic Forest	endemic	ES and MG	not evaluated
Ferns	Polypodiaceae	Serpocaulon	Serpocaulon latipes	(Langsd. & Fisch.) A.R.Sm.	1	Reflora	CESJ024159		yes	no	native	endemic	yes	Atlantic Forest	endemic	ES and MG	not evaluated
Ferns	Polypodiaceae	Serpocaulon	Serpocaulon polystichum	(Link) A.R. Sm.	5	Reflora	US01606338		no	no	native	non-endemic	yes	Atlantic Forest	non-endemic		not evaluated
Ferns	Polypodiaceae	Serpocaulon	Serpocaulon vacillans	(Link) A.R.Sm.	2	Splink		BHCB-SL 103533	no	no	native	endemic	yes	Cerrado|Atlantic Forest	non-endemic	ES and MG	not evaluated
Ferns	Polypodiaceae	Terpsichore	Terpsichore chrysleri	(Copel.) A.R.Sm.	5	Splink		HUCS 48849	no	no	native	endemic	yes	Atlantic Forest	endemic	ES and MG	LC	VU
Ferns	Polypodiaceae	Zygophlebia	Zygophlebia longipilosa	(C.Chr.) L.E.Bishop	1	Splink		BHCB-SL 124440	yes	no	native	endemic	yes	Atlantic Forest	endemic	ES and MG	LC	EN
Ferns	Pteridaceae	Adiantopsis	Adiantopsis chlorophylla	(Sw.) Fée	3	Splink	UEC052956		no	no	native	non-endemic	yes	Cerrado|Atlantic Forest	non-endemic	ES and MG	not evaluated
Ferns	Pteridaceae	Adiantopsis	Adiantopsis radiata	(L.) Fée	1	Reflora	CESJ024139		yes	no	native	non-endemic	yes	Cerrado|Atlantic Forest	non-endemic	ES and MG	not evaluated
Ferns	Pteridaceae	Adiantopsis	Adiantopsis regularis	(Mett.) T.Moore	1	Splink	NY01801162		yes	yes	native	non-endemic	yes	Atlantic Forest	endemic	ES and MG	not evaluated
Ferns	Pteridaceae	Adiantum	Adiantum poiretii	Wikstr.	2	Splink	CESJ003395		no	yes	native	non-endemic	yes	Atlantic Forest	endemic	ES	not evaluated
Ferns	Pteridaceae	Adiantum	Adiantum raddianum	C.Presl	3	Splink	CESJ024146		no	no	native	non-endemic	yes	Atlantic Forest	endemic	ES and MG	not evaluated
Ferns	Pteridaceae	Doryopteris	Doryopteris concolor	(Langsd. & Fisch.) Kuhn	1	Splink		BHCB-SL 103545	yes	no	native	non-endemic	yes	Amazon|Atlantic Forest	non-endemic	ES and MG	not evaluated
Ferns	Pteridaceae	Doryopteris	Doryopteris rediviva	Fée	6	Splink	BHCB002197		no	no	native	endemic	yes	Atlantic Forest	endemic	ES	VU
Ferns	Pteridaceae	Doryopteris	Doryopteris sagittifolia	(Raddi) J.Sm.	1	Reflora	US01498178		yes	yes	native	non-endemic	yes	Atlantic Forest	endemic	ES and MG	not evaluated
Ferns	Pteridaceae	Doryopteris	Doryopteris varians	(Raddi) J.Sm.	5	Splink	ESA064881		no	no	native	non-endemic	yes	Atlantic Forest	endemic	ES and MG	not evaluated
Ferns	Pteridaceae	Lytoneuron	Lytoneuron columbinum	(Hook.) Smith-Braga & Schwartsb.	14	Splink		CESJ 3378	no	no	native	endemic	yes	Atlantic Forest	endemic	ES and MG	not evaluated
Ferns	Pteridaceae	Lytoneuron	Lytoneuron feei	(Brade) Yesilyurt	4	Reflora	SJRP00018546		no	no	native	endemic	yes	Atlantic Forest	endemic	ES and MG	not evaluated	EN
Ferns	Pteridaceae	Lytoneuron	Lytoneuron itatiaiense	(Fée) Yesilyurt	1	BHCB		Souza F.S. 1302	yes	no	native	endemic	yes	Atlantic Forest	endemic	MG	not evaluated
Ferns	Pteridaceae	Pityrogramma	Pityrogramma calomelanos	(L.) Link	1	Reflora	CESJ023183		yes	no	native	non-endemic	yes	Amazon|Caatinga|Cerrado|Atlantic Forest|Pampa|Pantanal	non-endemic	ES and MG	not evaluated
Ferns	Pteridaceae	Pityrogramma	Pityrogramma ebenea	(L.) Proctor	2	Splink		BHCB-SL 103508	no	no	native	non-endemic	no	Cerrado	non-endemic	MG	not evaluated
Ferns	Pteridaceae	Polytaenium	Polytaenium lineatum	(Sw.) Kaulf.	1	Reflora	CESJ023232		yes	no	native	non-endemic	yes	Atlantic Forest	endemic	ES and MG	not evaluated
Ferns	Pteridaceae	Pteris	Pteris decurrens	C.Presl	6	Reflora	CESJ023165		no	no	native	non-endemic	yes	Atlantic Forest	endemic	ES and MG	not evaluated
Ferns	Pteridaceae	Pteris	Pteris deflexa	Link	4	Reflora	CESJ024542		no	no	native	non-endemic	yes	Atlantic Forest	endemic	MG	not evaluated
Ferns	Pteridaceae	Pteris	Pteris splendens	Kaulf.	2	Reflora	CESJ024158		no	no	native	non-endemic	yes	Atlantic Forest	endemic	ES and MG	not evaluated
Ferns	Pteridaceae	Radiovittaria	Radiovittaria stipitata	(Kunze) E.H.Crane	1	Reflora	UPCB0030865		yes	no	native	non-endemic	yes	Atlantic Forest	endemic	ES	not evaluated
Ferns	Pteridaceae	Tryonia	Tryonia myriophylla	(Sw.) Schuettp., J.Prado & A.T.Cochran	6	Splink	UEC052515		no	no	native	non-endemic	yes	Atlantic Forest	endemic	ES and MG	not evaluated
Ferns	Pteridaceae	Vittaria	Vittaria lineata	(L.) Sm.	5	Reflora	CESJ022954		no	no	native	non-endemic	yes	Amazon|Atlantic Forest	non-endemic	ES and MG	not evaluated
Ferns	Thelypteridaceae	Amauropelta	Amauropelta amambayensis	(Christ) Salino & A.R. Sm.	2	Reflora	CESJ023540		no	no	native	endemic	yes	Atlantic Forest	endemic	ES and MG	not evaluated
Ferns	Thelypteridaceae	Amauropelta	Amauropelta burkartii	(Abbiatti) Salino & T.E.Almeida	1	Splink		BHCB-SL 30369	yes	no	native	non-endemic			non-endemic	MG	not evaluated
Ferns	Thelypteridaceae	Amauropelta	Amauropelta cheilanthoides	(Kunze) Á.Löve & D.Löve	1	Splink		BHCB-SL 136201	yes	no	native	non-endemic	yes	Cerrado|Atlantic Forest	non-endemic	MG	not evaluated
Ferns	Thelypteridaceae	Amauropelta	Amauropelta ireneae	(Brade) Salino & T.E.Almeida	3	Splink		BHCB-SL 103542	no	no	native	endemic				MG	not evaluated	VU	CR
Ferns	Thelypteridaceae	Amauropelta	Amauropelta metteniana	(Ching) Salino & T.E. Almeida	1	Splink		BHCB-SL 141014	yes	no	native	non-endemic			non-endemic	MG	not evaluated		CR
Ferns	Thelypteridaceae	Amauropelta	Amauropelta neglecta	(Brade & Rosenst.) Salino & T.E.Almeida	2	Reflora	CESJ023175		no	no	native	endemic				MG	not evaluated
Ferns	Thelypteridaceae	Amauropelta	Amauropelta oligocarpa	(Humb. & Bonpl. ex Willd.) Pic.Serm.	7	Splink		BHCB-SL 103473	no	no	native	non-endemic	yes	Cerrado|Atlantic Forest	non-endemic	ES and MG	not evaluated
Ferns	Thelypteridaceae	Amauropelta	Amauropelta opposita	(Vahl) Pic. Serm.	3	Reflora	US01540376		no	no	native	non-endemic	yes	Amazon|Caatinga|Cerrado|Atlantic Forest	non-endemic	ES and MG	not evaluated
Ferns	Thelypteridaceae	Amauropelta	Amauropelta pachyrhachis	(Kunze ex Mett.) Salino & T.E.Almeida	1	Reflora	CESJ015063		yes	no	native	non-endemic	yes	Cerrado|Atlantic Forest	non-endemic	ES and MG	not evaluated
Ferns	Thelypteridaceae	Amauropelta	Amauropelta patula	(Fée) Salino & T.E.Almeida	5	Reflora	CESJ022966		no	no	native	endemic	yes	Cerrado|Atlantic Forest	non-endemic	MG	not evaluated
Ferns	Thelypteridaceae	Amauropelta	Amauropelta ptarmica	(Kunze ex Mett. ) Pic.Serm.	2	Reflora	CESJ023306		no	no	native	endemic	yes	Atlantic Forest	endemic	ES and MG	not evaluated
Ferns	Thelypteridaceae	Amauropelta	Amauropelta ptarmiciformis	(C.Chr. & Rosenst. ex Rosenst.) Salino & T.E.Almeida	2	Splink		BHCB-SL 136032	no	no	native	non-endemic	yes	Atlantic Forest	endemic	ES and MG	not evaluated
Ferns	Thelypteridaceae	Amauropelta	Amauropelta raddii	(Rosenst.) Salino & T.E.Almeida	8	Reflora	CESJ024152		no	no	native	endemic	yes	Atlantic Forest	endemic	ES and MG	not evaluated
Ferns	Thelypteridaceae	Amauropelta	Amauropelta regnelliana	(C.Chr.) Salino & T.E.Almeida	3	Splink		BHCB-SL 103445	no	no	native	endemic	yes	Atlantic Forest	endemic	ES and MG	not evaluated
Ferns	Thelypteridaceae	Amauropelta	Amauropelta retusa	(Sw.) Pic.Serm.	5	Splink		BHCB-SL 124313	no	no	native	endemic	yes	Atlantic Forest	endemic	ES and MG	not evaluated
Ferns	Thelypteridaceae	Amauropelta	Amauropelta rivularioides	(Fée) Salino & T.E.Almeida	2	Jabot	RB00708061		no	no	native	non-endemic			non-endemic	ES and MG	not evaluated
Ferns	Thelypteridaceae	Amauropelta	Amauropelta saxicola	(Sw.) Salino & T.E.Almeida	4	Reflora	CESJ022429		no	no	native	endemic	yes	Cerrado|Atlantic Forest	non-endemic	ES and MG	not evaluated
Ferns	Thelypteridaceae	Amauropelta	Amauropelta tamandarei	(Rosenst.) Salino & T.E.Almeida	1	Splink		BHCB-SL 103597	yes	no	native	non-endemic	yes	Atlantic Forest	endemic	MG	not evaluated		EN
Ferns	Thelypteridaceae	Amauropelta	Amauropelta tenerrima	(Fée) Salino & T.E.Almeida	1	Reflora	CESJ023172		yes	no	native	endemic	yes	Atlantic Forest	endemic	ES and MG	not evaluated
Ferns	Thelypteridaceae	Christella	Christella conspersa	(Schrad.) Á.Löve & D.Löve	1	Reflora	CESJ023288		yes	no	native	non-endemic	yes	Cerrado|Atlantic Forest	non-endemic	ES and MG	not evaluated
Ferns	Thelypteridaceae	Christella	Christella dentata	(Forssk.) Brownsey & Jermy	5	Splink		BHCB-SL 30865	no	no	native	non-endemic	yes	Cerrado|Atlantic Forest|Pantanal	non-endemic	ES and MG	not evaluated
Ferns	Thelypteridaceae	Christella	Christella hispidula	(Decne.) Holttum	1	Splink		BHCB-SL 148302	yes	no	native	non-endemic	yes	Cerrado|Atlantic Forest	non-endemic	ES and MG	not evaluated
Ferns	Thelypteridaceae	Christella	Christella patens	(Sw.) Pic.Serm.	1	Splink		BHCB-SL 103471	yes	no	native	non-endemic	yes	Cerrado|Atlantic Forest	non-endemic	ES and MG	not evaluated
Ferns	Thelypteridaceae	Cyclosorus	Cyclosorus interruptus	(Willd.) H. Ito	1	Splink		BHCB-SL 103560	yes	no	native	non-endemic	yes	Amazon|Cerrado|Atlantic Forest|Pantanal	non-endemic	ES and MG	not evaluated
Ferns	Thelypteridaceae	Goniopteris	Goniopteris lugubris	(Mett.) Brade	4	Splink		BHCB-SL 136141	no	no	native	endemic	yes	Cerrado|Atlantic Forest	non-endemic	ES and MG	not evaluated
Ferns	Thelypteridaceae	Macrothelypteris	Macrothelypteris torresiana	(Gaudich.) Ching	3	Splink		BHCB-SL 103479	no	no	non-native	non-endemic	yes	Cerrado|Atlantic Forest	non-endemic	ES and MG	not evaluated
Ferns	Thelypteridaceae	Meniscium	Meniscium arborescens	Humb. & Bonpl. ex Willd.	1	Splink		BHCB-SL 124404	yes	no	native	non-endemic	yes	Amazon|Cerrado|Atlantic Forest	non-endemic	ES and MG	not evaluated
Ferns	Thelypteridaceae	Steiropteris	Steiropteris gardneriana	(Baker) Pic.Serm.	2	Splink		BHCB-SL 124366	no	no	native	endemic				ES and MG	not evaluated
Ferns	Thelypteridaceae	Steiropteris	Steiropteris leprieurii	(Hook.) Pic.Serm.	1	Splink		BHCB-SL 148330	yes	no	native	non-endemic	yes	Amazon|Atlantic Forest	non-endemic	ES and MG	not evaluated
Ferns	Thelypteridaceae	Steiropteris	Steiropteris mexiae	(C. Chr. ex Copel.) Salino & T.E. Almeida	1	Splink	UEC062861		yes	no	native	endemic	yes	Atlantic Forest	endemic	MG	not evaluated
Hornworts	Notothyladaceae	Phaeoceros	Phaeoceros laevis	(L.) Prosk.	1	Splink	HUCS42896		yes	no	native	non-endemic	yes	Amazon|Cerrado|Atlantic Forest|Pampa|Pantanal	non-endemic	ES and MG	not evaluated
Liverworts	Acrobolbaceae	Tylimanthus	Tylimanthus laxus	(Lehm. & Lindenb.) Spruce	1	Splink	HUCS42901		yes	no	native	non-endemic	yes	Cerrado|Atlantic Forest|Pantanal	non-endemic	ES and MG	not evaluated
Liverworts	Arnelliaceae	Gongylanthus	Gongylanthus liebmannianus	(Lindenb. & Gottsche) Steph.	1	Splink	MO90217377		yes	no	native	non-endemic	yes	Atlantic Forest	endemic	ES	EN	EN
Liverworts	Aytoniaceae	Asterella	Asterella venosa	(Lehm. & Lindenb.) A.Evans	1	Jabot	RB01183184		yes	no	native	non-endemic	yes	Cerrado|Atlantic Forest	non-endemic	MG	LC
Liverworts	Balantiopsidaceae	Balantiopsis	Balantiopsis brasiliensis	Steph.	1	Splink	SP087567		yes	no	native	endemic	yes	Atlantic Forest	endemic	ES and MG	not evaluated
Liverworts	Balantiopsidaceae	Isotachis	Isotachis aubertii	(Schwägr.) Mitt.	1	Jabot	RB01352983		yes	no	native	non-endemic	yes	Atlantic Forest	endemic	ES and MG	not evaluated
Liverworts	Balantiopsidaceae	Isotachis	Isotachis inflata	Steph.	1	Splink	SP087574		yes	no	native	endemic	yes	Atlantic Forest	endemic	ES	not evaluated	EN
Liverworts	Balantiopsidaceae	Neesioscyphus	Neesioscyphus argillaceus	(Nees) Grolle	1	Splink	HUCS42855		yes	no	native	non-endemic	yes	Cerrado|Atlantic Forest	non-endemic	ES and MG	not evaluated
Liverworts	Dumortieraceae	Dumortiera	Dumortiera hirsuta	(Sw.) Nees	1	Splink	SP087499		yes	no	native	non-endemic	yes	Amazon|Cerrado|Atlantic Forest|Pantanal	non-endemic	ES and MG	not evaluated
Liverworts	Frullaniaceae	Frullania	Frullania brasiliensis	Raddi	3	Splink	SP087689		no	no	native	non-endemic	yes	Cerrado|Atlantic Forest	non-endemic	ES and MG	not evaluated
Liverworts	Frullaniaceae	Frullania	Frullania gibbosa	Nees	1	Splink	SP087725		yes	no	native	non-endemic	yes	Amazon|Caatinga|Cerrado|Atlantic Forest|Pantanal	non-endemic	ES and MG	not evaluated
Liverworts	Frullaniaceae	Frullania	Frullania obscura	(Sw.) Dumort.	1	Splink	SP087540		yes	no	native	endemic	yes	Atlantic Forest	endemic	no	not evaluated
Liverworts	Frullaniaceae	Frullania	Frullania setigera	Steph.	2	Splink	SP087598		no	no	native	non-endemic	yes	Atlantic Forest	endemic	ES and MG	not evaluated
Liverworts	Herbertaceae	Triandrophyllum	Triandrophyllum subtrifidum	(Hook.f. & Taylor) Fulford & Hatch.	1	Splink	MO90171307		yes	no	native	non-endemic	yes	Atlantic Forest	endemic	ES and MG	not evaluated	VU
Liverworts	Lejeuneaceae	Bryopteris	Bryopteris diffusa	(Sw.) Nees	1	Splink	SP087504		yes	no	native	non-endemic	yes	Amazon|Cerrado|Atlantic Forest	non-endemic	ES and MG	LC
Liverworts	Lejeuneaceae	Bryopteris	Bryopteris filicina	(Sw.) Nees	2	Reflora	RB00584804		no	no	native	non-endemic	yes	Amazon|Cerrado|Atlantic Forest|Pantanal	non-endemic	ES and MG	LC
Liverworts	Lejeuneaceae	Cheilolejeunea	Cheilolejeunea acutangula	(Nees) Grolle	1	Splink	HUFABC001800		yes	no	native	non-endemic	yes	Amazon|Cerrado|Atlantic Forest	non-endemic	ES and MG	not evaluated
Liverworts	Lejeuneaceae	Cheilolejeunea	Cheilolejeunea filiformis	(Sw.) W. Ye, R.L. Zhu & Gradst.	1	Splink	HUCS42884		yes	no	native	non-endemic	yes	Atlantic Forest	endemic	ES and MG	not evaluated
Liverworts	Lejeuneaceae	Cheilolejeunea	Cheilolejeunea oncophylla	(Aongström) Grolle & E.Reiner	2	Splink	SP087737		no	no	native	non-endemic	yes	Amazon|Atlantic Forest	non-endemic	MG	not evaluated
Liverworts	Lejeuneaceae	Cheilolejeunea	Cheilolejeunea unciloba	(Lindenb.) Malombe	1	Splink	SP087702		yes	no	native	non-endemic	yes	Cerrado|Atlantic Forest	non-endemic	ES and MG	not evaluated
Liverworts	Lejeuneaceae	Cheilolejeunea	Cheilolejeunea xanthocarpa	(Lehm. & Lindenb.) Malombe	2	Splink	SP087688		no	no	native	non-endemic	yes	Cerrado|Atlantic Forest	non-endemic	ES and MG	not evaluated
Liverworts	Lejeuneaceae	Lejeunea	Lejeunea raddiana	Lindenb.	1	Jabot	RB00595078		yes	no	native	non-endemic	yes	Caatinga|Atlantic Forest	non-endemic	ES and MG	not evaluated
Liverworts	Lejeuneaceae	Odontolejeunea	Odontolejeunea lunulata	(Weber) Schiffn.	1	Jabot	RB01183189		yes	no	native	non-endemic	yes	Amazon|Cerrado|Atlantic Forest	non-endemic	ES and MG	not evaluated
Liverworts	Lepidoziaceae	Lepidozia	Lepidozia brasiliensis	Steph	1	Jabot	RB00600853		yes	no	native	non-endemic	yes	Atlantic Forest	endemic	ES and MG	not evaluated
Liverworts	Lepidoziaceae	Paracromastigum	Paracromastigum pachyrhizum	(Nees) Fulford	1	Splink	HUCS42897		yes	no	native	non-endemic	yes	Cerrado|Atlantic Forest	non-endemic	ES and MG	not evaluated
Liverworts	Lepidoziaceae	Telaranea	Telaranea diacantha	(Mont.) Engel & Merr.	1	Splink	SP087571		yes	no	native	non-endemic	yes	Amazon|Cerrado|Atlantic Forest	non-endemic	ES	not evaluated
Liverworts	Marchantiaceae	Marchantia	Marchantia chenopoda	L.	1	Jabot	RB00603552		yes	no	native	non-endemic	yes	Amazon|Cerrado|Atlantic Forest|Pantanal	non-endemic	ES and MG	not evaluated
Liverworts	Marchantiaceae	Marchantia	Marchantia papillata	Raddi	1	Splink	HUCS42866		yes	no	native	non-endemic	yes	Amazon|Cerrado|Atlantic Forest|Pantanal	non-endemic	MG	not evaluated
Liverworts	Metzgeriaceae	Metzgeria	Metzgeria albinea	Spruce	1	Jabot	RB01183190		yes	no	native	non-endemic	yes	Cerrado|Atlantic Forest	non-endemic	ES and MG	not evaluated
Liverworts	Metzgeriaceae	Metzgeria	Metzgeria ciliata	Raddi	2	Jabot	RB00606071		no	no	native	non-endemic	yes	Atlantic Forest	endemic	ES and MG	not evaluated
Liverworts	Metzgeriaceae	Metzgeria	Metzgeria lechleri	Steph.	1	Jabot	RB00866467		yes	no	native	non-endemic	yes	Cerrado|Atlantic Forest	non-endemic	ES and MG	not evaluated
Liverworts	Metzgeriaceae	Metzgeria	Metzgeria leptoneura	Spruce	3	Jabot	RB00609501		no	no	native	non-endemic	yes	Amazon|Atlantic Forest	non-endemic	ES and MG	not evaluated
Liverworts	Metzgeriaceae	Metzgeria	Metzgeria liebmanniana	Lindenb. & Gottsche	2	Splink	SP087606		no	no	native	non-endemic	yes	Atlantic Forest	endemic	ES and MG	LC	VU
Liverworts	Metzgeriaceae	Metzgeria	Metzgeria subaneura	Schiffn.	1	Jabot	RB00626770		yes	no	native	endemic	yes	Amazon|Atlantic Forest	non-endemic	ES and MG	DD	VU
Liverworts	Pallaviciniaceae	Jensenia	Jensenia difformis	(Nees) Grolle	1	Splink	HUCS42828		yes	no	native	non-endemic	yes	Atlantic Forest	endemic	ES and MG	EN	EN	VU
Liverworts	Pallaviciniaceae	Symphyogyna	Symphyogyna podophylla	(Thunb.) Mont. & Nees	2	Jabot	RB00626040		no	no	native	non-endemic	yes	Atlantic Forest	endemic	ES and MG	not evaluated
Liverworts	Pelliaceae	Noteroclada	Noteroclada confluens	Taylor ex Hook. & Wilson	1	Jabot	RB00626814		yes	no	native	non-endemic	yes	Cerrado|Atlantic Forest	non-endemic	ES and MG	LC
Liverworts	Plagiochilaceae	Plagiochila	Plagiochila simplex	(Sw.) Lindenb.	1	Splink	MBM143650		yes	no	native	non-endemic	yes	Amazon|Cerrado|Atlantic Forest	non-endemic	ES and MG	not evaluated
Liverworts	Radulaceae	Radula	Radula ligula	Steph.	1	Splink	HUCS42890		yes	no	native	non-endemic	yes	Atlantic Forest	endemic	no	not evaluated
Liverworts	Radulaceae	Radula	Radula schaefer-verwimpii	K.Yamada	1	Splink	NY01021153		yes	no	native	non-endemic	yes	Atlantic Forest	endemic	ES and MG	not evaluated	VU
Liverworts	Scapaniaceae	Scapania	Scapania portoricensis	Hampe & Gottsche	1	Splink	SP087534		yes	no	native	non-endemic	no	Amazon	non-endemic	ES and MG	not evaluated
Liverworts	Targioniaceae	Targionia	Targionia hypophylla	L.	1	Splink	SP087705		yes	no	native	non-endemic	yes	Cerrado|Atlantic Forest	non-endemic	MG	not evaluated
Lycophytes	Isoetaceae	Isoetes	Isoetes caparaoensis	J.B.S. Pereira	12	Reflora	CESJ014310		no	no	native	endemic	yes	Atlantic Forest	endemic	ES and MG	not evaluated	CR
Lycophytes	Lycopodiaceae	Austrolycopodium	Austrolycopodium erectum	(Philippi) Holub	6	Jabot	RB00710943		no	no	native	non-endemic	yes	Atlantic Forest	endemic	ES and MG	not evaluated	EN
Lycophytes	Lycopodiaceae	Diphasiastrum	Diphasiastrum thyoides	(Willd) Holub	21	Reflora	CESJ022489		no	no	native	non-endemic	yes	Atlantic Forest	endemic	ES and MG	not evaluated
Lycophytes	Lycopodiaceae	Lycopodiella	Lycopodiella duseniana	(B.Øllg. & P.G.Windisch B.Øllg.	4	Reflora	CESJ024180		no	no	native	endemic	yes	Atlantic Forest	endemic	MG	not evaluated
Lycophytes	Lycopodiaceae	Lycopodiella	Lycopodiella geometra	B.Øllg. & P.G.Windisch	2	Splink		BHCB-SL 30854	no	no	native	non-endemic	yes	Cerrado|Atlantic Forest	non-endemic	MG	not evaluated
Lycophytes	Lycopodiaceae	Lycopodiella	Lycopodiella longipes	(Grev. & Hooker) Holub	1	Splink	UEC052211		yes	no	native	non-endemic	yes	Amazon|Atlantic Forest	non-endemic	MG	not evaluated
Lycophytes	Lycopodiaceae	Lycopodium	Lycopodium clavatum	L.	25	Reflora	SJRP00016716		no	no	native	non-endemic	yes	Atlantic Forest	endemic	ES and MG	not evaluated
Lycophytes	Lycopodiaceae	Palhinhaea	Palhinhaea bradei	(Herer) Holub	5	Jabot	RB00976327		no	no	native	endemic	yes	Atlantic Forest	endemic	MG	not evaluated
Lycophytes	Lycopodiaceae	Palhinhaea	Palhinhaea camporum	(B.Øllg. & P.G. Windisch) Holub	1	Splink		BHCB-SL 180577	yes	no	native	non-endemic	yes	Amazon|Cerrado|Atlantic Forest	non-endemic	MG	not evaluated
Lycophytes	Lycopodiaceae	Palhinhaea	Palhinhaea cernua	(L.) Franco & Vasc.	5	Reflora	CESJ023115		no	no	native	non-endemic	yes	Amazon|Cerrado|Atlantic Forest|Pampa|Pantanal	non-endemic	ES and MG	not evaluated
Lycophytes	Lycopodiaceae	Phlegmariurus	Phlegmariurus acerosus	(Sw.) B.Øllg.	3	Reflora	CESJ015116		no	no	native	non-endemic	yes	Atlantic Forest	endemic	MG	not evaluated
Lycophytes	Lycopodiaceae	Phlegmariurus	Phlegmariurus badinianus	(B.Øllg. & Windisch) B.Øllg.	7	Reflora	SPF00062790		no	no	native	endemic	yes	Atlantic Forest	endemic	MG	not evaluated	CR
Lycophytes	Lycopodiaceae	Phlegmariurus	Phlegmariurus biformis	(Hook.) B.Øllg.	4	Jabot	RB00711404		no	no	native	endemic	yes	Atlantic Forest	endemic	ES and MG	not evaluated
Lycophytes	Lycopodiaceae	Phlegmariurus	Phlegmariurus christii	(Silveira) B.Øllg.	5	Jabot	RB00711533		no	no	native	endemic	yes	Atlantic Forest	endemic	ES and MG	not evaluated
Lycophytes	Lycopodiaceae	Phlegmariurus	Phlegmariurus comans	(Herter ex Nessel) B.Øllg.	1	Splink		BHCB-SL 170646	yes	no	native	endemic	yes	Atlantic Forest	endemic	MG	not evaluated
Lycophytes	Lycopodiaceae	Phlegmariurus	Phlegmariurus deminuens	(Herter) B.Øllg.	1	Jabot	RB00711851		yes	no	native	endemic	yes	Atlantic Forest	endemic	MG	not evaluated
Lycophytes	Lycopodiaceae	Phlegmariurus	Phlegmariurus erythrocaulon	(Fée) B.Øllg.	3	Jabot	RB01354510		no	no	native	endemic	yes	Atlantic Forest	endemic	MG	not evaluated
Lycophytes	Lycopodiaceae	Phlegmariurus	Phlegmariurus fontinaloides	(Spring) B.Øllg.	2	Jabot	RB00711877		no	no	native	endemic	yes	Atlantic Forest	endemic	ES and MG	not evaluated
Lycophytes	Lycopodiaceae	Phlegmariurus	Phlegmariurus friburgensis	(Nessel) B.Øllg.	2	Reflora	CESJ023193		no	no	native	endemic	yes	Atlantic Forest	endemic	ES and MG	not evaluated
Lycophytes	Lycopodiaceae	Phlegmariurus	Phlegmariurus heterocarpon	(Fée) B.Øllg.	1	Splink		BHCB-SL 148353	yes	no	native	non-endemic	yes	Atlantic Forest	endemic	ES and MG	not evaluated
Lycophytes	Lycopodiaceae	Phlegmariurus	Phlegmariurus hexastichus	(B.Øllg. & P.G.Windisch)B.Øllg.	1	Reflora	CESJ015117		yes	no	native	endemic	yes	Atlantic Forest	endemic	ES and MG	not evaluated
Lycophytes	Lycopodiaceae	Phlegmariurus	Phlegmariurus mollicomus	(Spring) B.Øllg.	4	Splink	BHCB134058		no	no	native	non-endemic	yes	Amazon|Atlantic Forest	non-endemic	ES and MG	not evaluated
Lycophytes	Lycopodiaceae	Phlegmariurus	Phlegmariurus nudus	(Nessel) B.Øllg.	2	Reflora	CESJ022656		no	no	native	endemic	yes	Atlantic Forest	endemic	ES and MG	not evaluated	EN
Lycophytes	Lycopodiaceae	Phlegmariurus	Phlegmariurus pungentifolius	(Silveira)B.Øllg.	2	Splink		BHCB-SL 30861	no	no	native	endemic	yes	Cerrado|Atlantic Forest	non-endemic	MG	not evaluated
Lycophytes	Lycopodiaceae	Phlegmariurus	Phlegmariurus quadrifariatus	(Bory) B.Øllg.	1	Jabot	RB00712220		yes	yes	native	endemic	yes	Atlantic Forest	endemic	ES and MG	not evaluated
Lycophytes	Lycopodiaceae	Phlegmariurus	Phlegmariurus reflexus	(Lam.) B.Øllg.	7	Reflora	CESJ024202		no	no	native	non-endemic	yes	Cerrado|Atlantic Forest	non-endemic	MG	not evaluated
Lycophytes	Lycopodiaceae	Phlegmariurus	Phlegmariurus sellowianus	(Herter) B.Øllg.	2	Reflora	CESJ023506		no	no	native	endemic	yes	Atlantic Forest	endemic	ES and MG	not evaluated	VU
Lycophytes	Lycopodiaceae	Pseudolycopodiella	Pseudolycopodiella meridionalis	(Underw. & Lloyd) Holub	1	Reflora	CESJ024165		yes	no	native	endemic	yes	Amazon|Atlantic Forest|Pampa	non-endemic	MG	not evaluated
Lycophytes	Selaginellaceae	Selaginella	Selaginella convoluta	(Arn.) Spring	1	Reflora	VIES030249		yes	no	native	non-endemic	yes	Caatinga|Cerrado|Atlantic Forest	non-endemic	ES and MG	LC
Lycophytes	Selaginellaceae	Selaginella	Selaginella decomposita	Spring	3	Splink		BHCB-SL 124410	no	no	native	endemic	yes	Atlantic Forest	endemic	ES and MG	not evaluated
Lycophytes	Selaginellaceae	Selaginella	Selaginella flexuosa	Spring	4	Splink		BHCB-SL 124322	no	no	native	non-endemic	yes	Cerrado|Atlantic Forest	non-endemic	ES and MG	not evaluated
Lycophytes	Selaginellaceae	Selaginella	Selaginella kriegeriana	L. Góes.	1	Splink	BHCB188349	BHCB 188349	yes	no	native	endemic	yes	Atlantic Forest	endemic	ES	not evaluated
Lycophytes	Selaginellaceae	Selaginella	Selaginella monticola	Valdespino	1	Jabot	RB00691676		yes	yes	native	endemic	yes	Atlantic Forest	endemic	ES and MG	not evaluated
Lycophytes	Selaginellaceae	Selaginella	Selaginella muscosa	Spring	5	Reflora	CESJ022418		no	no	native	non-endemic	yes	Atlantic Forest	endemic	ES and MG	not evaluated
Lycophytes	Selaginellaceae	Selaginella	Selaginella salinoi	L.Góes & G.Heringer	1	Reflora	ALCB047066		yes	no	native	endemic	yes	Atlantic Forest	endemic	ES	not evaluated	CR
Lycophytes	Selaginellaceae	Selaginella	Selaginella suavis	(Spring) Spring	1	Reflora	NY00807166		yes	yes	native	non-endemic	yes	Atlantic Forest	endemic	ES and MG	not evaluated
Lycophytes	Selaginellaceae	Selaginella	Selaginella sulcata	(Desv. ex Poir.) Spring	2	Splink		BHCB-SL 180567	no	no	native	non-endemic	yes	Amazon|Atlantic Forest	non-endemic	ES and MG	not evaluated
Lycophytes	Selaginellaceae	Selaginella	Selaginella tenuissima	Fée	4	Reflora	NY00925055		no	no	native	endemic	yes	Atlantic Forest	endemic	ES and MG	LC
Mosses	Amblystegiaceae	Leptodictyum	Leptodictyum riparium	(Hedw.) Warnst.	1	Splink	UB196758		yes	no	native	non-endemic	yes	Atlantic Forest|Pampa	non-endemic	MG	not evaluated
Mosses	Andreaeaceae	Andreaea	Andreaea rupestris	Hedw.	1	Splink	NY01834533		yes	no	native	non-endemic	yes	Atlantic Forest	endemic	no	not evaluated
Mosses	Bartramiaceae	Bartramia	Bartramia mathewsii	Mitt.	1	Splink	HUCS42849		yes	no	native	non-endemic	yes	Atlantic Forest	endemic	ES and MG	not evaluated
Mosses	Bartramiaceae	Breutelia	Breutelia microdonta	(Mitt.) Broth.	2	Splink	NY02084028		no	no	native	endemic	yes	Atlantic Forest	endemic	ES and MG	not evaluated
Mosses	Bartramiaceae	Breutelia	Breutelia subdisticha	(Hampe) A.Jaeger	1	Splink	UB196904		yes	no	native	non-endemic	yes	Atlantic Forest	endemic	ES and MG	not evaluated
Mosses	Bartramiaceae	Breutelia	Breutelia subtomentosa	(Hampe) A.Jaeger	1	Splink	SP087657		yes	no	native	non-endemic	yes	Atlantic Forest	endemic	ES and MG	not evaluated
Mosses	Bartramiaceae	Breutelia	Breutelia tomentosa	(Sw. ex Brid.) A. Jaeger	2	Splink	UB196800		no	no	native	non-endemic	yes	Atlantic Forest	endemic	MG	not evaluated
Mosses	Bartramiaceae	Conostomum	Conostomum macrotheca	Herz.	1	Splink	HUCS42844		yes	no	native	non-endemic	yes	Atlantic Forest	endemic	no	not evaluated
Mosses	Bartramiaceae	Leiomela	Leiomela bartramioides	(Hook.) Paris	3	Splink	SP087668		no	no	native	non-endemic	yes	Atlantic Forest	endemic	MG	not evaluated
Mosses	Bartramiaceae	Leiomela	Leiomela piligera	(Hampe) Broth.	1	Splink	HUCS42893		yes	no	native	endemic	yes	Atlantic Forest	endemic	ES and MG	not evaluated
Mosses	Bartramiaceae	Philonotis	Philonotis longiseta	(Michx.) E.Britton	1	Splink	NY02084829		yes	no	native	non-endemic	yes	Atlantic Forest	endemic	no	not evaluated
Mosses	Bartramiaceae	Philonotis	Philonotis sphaerocarpa	(Hedw.) Brid.	1	Splink	UB196901		yes	no	native	non-endemic	yes	Amazon|Caatinga|Cerrado|Atlantic Forest	non-endemic	no	not evaluated
Mosses	Bartramiaceae	Philonotis	Philonotis uncinata	(Schwägr.) Brid.	2	Splink	NY02280141		no	no	native	non-endemic	yes	Amazon|Caatinga|Cerrado|Atlantic Forest|Pampa|Pantanal	non-endemic	ES and MG	not evaluated
Mosses	Brachytheciaceae	Brachythecium	Brachythecium ruderale	(Brid.) W.R.Buck	4	Splink	UB196836		no	no	native	non-endemic	yes	Atlantic Forest|Pantanal	non-endemic	ES and MG	not evaluated
Mosses	Brachytheciaceae	Helicodontium	Helicodontium capillare	(Hedw.) A.Jaeger	1	Splink	NY00072868		yes	no	native	non-endemic	yes	Amazon|Cerrado|Atlantic Forest|Pampa	non-endemic	ES and MG	not evaluated
Mosses	Brachytheciaceae	Meteoridium	Meteoridium remotifolium	(Müll.Hal.) Manuel	1	Splink	UB196919		yes	no	native	non-endemic	yes	Amazon|Cerrado|Atlantic Forest	non-endemic	ES and MG	not evaluated
Mosses	Brachytheciaceae	Palamocladium	Palamocladium leskeoides	(Hook.) E.Britton	1	Splink	NY02166102		yes	no	native	non-endemic	yes	Atlantic Forest	endemic	no	not evaluated
Mosses	Brachytheciaceae	Rhynchostegium	Rhynchostegium serrulatum	(Hedw.) A.Jaeger	2	Splink	UB196806		no	no	native	non-endemic	yes	Atlantic Forest	endemic	no	not evaluated
Mosses	Brachytheciaceae	Squamidium	Squamidium brasiliense	Broth.	3	Splink	MBM143641		no	no	native	non-endemic	yes	Atlantic Forest	endemic	ES and MG	not evaluated
Mosses	Brachytheciaceae	Squamidium	Squamidium leucotrichum	(Taylor) Broth.	2	Splink	UB196842		no	no	native	non-endemic	yes	Amazon|Cerrado|Atlantic Forest	non-endemic	ES and MG	not evaluated
Mosses	Brachytheciaceae	Zelometeorium	Zelometeorium patulum	(Hedw.) Manuel	2	Splink	UB196805		no	no	native	non-endemic	yes	Amazon|Cerrado|Atlantic Forest|Pantanal	non-endemic	ES and MG	not evaluated
Mosses	Bryaceae	Brachymenium	Brachymenium acuminatum	Harv.	1	Splink	HUCS42840		yes	no	native	non-endemic	yes	Cerrado|Atlantic Forest	non-endemic	no	not evaluated
Mosses	Bryaceae	Bryum	Bryum atenense	Williams	1	Splink	SP087672		yes	no	native	non-endemic	yes	Caatinga|Cerrado|Atlantic Forest|Pantanal	non-endemic	MG	not evaluated
Mosses	Bryaceae	Bryum	Bryum huillense	Welw. & Duby	1	Splink	UB196909		yes	no	native	non-endemic	yes	Atlantic Forest	endemic	MG	not evaluated
Mosses	Bryaceae	Rosulabryum	Rosulabryum densifolium	(Brid.) Ochyra	1	Splink	MBM143655		yes	no	native	non-endemic	yes	Cerrado|Atlantic Forest	non-endemic	ES and MG	not evaluated
Mosses	Calymperaceae	Syrrhopodon	Syrrhopodon gaudichaudii	Mont.	4	Reflora	NY02045819		no	no	native	non-endemic	yes	Amazon|Caatinga|Cerrado|Atlantic Forest|Pantanal	non-endemic	ES and MG	not evaluated
Mosses	Calymperaceae	Syrrhopodon	Syrrhopodon prolifer	Schwägr.	2	Splink	HUCS42892		no	no	native	non-endemic	yes	Amazon|Caatinga|Cerrado|Atlantic Forest	non-endemic	ES and MG	not evaluated
Mosses	Cryphaeaceae	Cryphaea	Cryphaea patens	Hornsch. ex Müll. Hal.	1	Splink	NY01817305		yes	no	native	non-endemic	yes	Atlantic Forest	endemic	MG	not evaluated
Mosses	Cryphaeaceae	Schoenobryum	Schoenobryum concavifolium	(Griff.) Gangulee	2	Splink	NY02280149		no	no	native	non-endemic	yes	Amazon|Cerrado|Atlantic Forest|Pampa|Pantanal	non-endemic	ES and MG	not evaluated
Mosses	Daltoniaceae	Daltonia	Daltonia marginata	Griff.	1	Splink	SP087545		yes	no	native	non-endemic	yes	Atlantic Forest	endemic		not evaluated
Mosses	Daltoniaceae	Daltonia	Daltonia splachnoides	(Sm.) Hook. & Taylor	6	Splink	MO90105289		no	no	native	endemic					not evaluated	VU
Mosses	Dicranaceae	Aongstroemia	Aongstroemia julacea	(Hook.) Mitt.	3	Splink	HUCS42843		no	no	native	non-endemic	yes	Atlantic Forest	endemic	ES and MG	not evaluated
Mosses	Dicranaceae	Atractylocarpus	Atractylocarpus longisetus	(Hook.) E.B.Bartram	1	Splink	SP087577		yes	no	native	non-endemic	yes	Atlantic Forest	endemic	ES and MG	EN
Mosses	Dicranaceae	Bryohumbertia	Bryohumbertia filifolia	(Hornsch.) J.-P. Frahm	2	Splink	SP087502		no	no	native	non-endemic	yes	Amazon|Caatinga|Atlantic Forest	non-endemic	ES and MG	not evaluated
Mosses	Dicranaceae	Campylopus	Campylopus angustiretis	(Austin) Lesq. & James	1	Splink	UB196768		yes	no	native	non-endemic	yes	Cerrado|Atlantic Forest	non-endemic	MG	not evaluated
Mosses	Dicranaceae	Campylopus	Campylopus griseus	(Hornsch.) A.Jaeger	1	Jabot	RB00644083		yes	no	native	non-endemic	yes	Cerrado|Atlantic Forest	non-endemic	ES and MG	not evaluated
Mosses	Dicranaceae	Campylopus	Campylopus lamellinervis	(Müll.Hal.) Mitt.	1	Splink	UB196781		yes	no	native	non-endemic	yes	Caatinga|Atlantic Forest|Pampa	non-endemic	ES and MG	not evaluated
Mosses	Dicranaceae	Campylopus	Campylopus pilifer	Brid.	1	Splink	UB196779		yes	no	native	non-endemic	yes	Amazon|Caatinga|Cerrado|Atlantic Forest|Pampa	non-endemic	ES and MG	not evaluated
Mosses	Dicranaceae	Campylopus	Campylopus richardii	Brid.	4	Splink	SP087587		no	no	native	non-endemic	yes	Atlantic Forest	endemic	ES and MG	not evaluated
Mosses	Dicranaceae	Campylopus	Campylopus surinamensis	Müll. Hal.	1	Splink	SP064063		yes	no	native	non-endemic	yes	Amazon|Cerrado|Atlantic Forest|Pantanal	non-endemic	ES and MG	not evaluated
Mosses	Dicranaceae	Dicranum	Dicranum frigidum	Müll. Hal.	1	Splink	MO90086450		yes	no	native	non-endemic	yes	Atlantic Forest	endemic	MG	not evaluated
Mosses	Dicranaceae	Holomitrium	Holomitrium crispulum	Mart.	1	Splink	MO90093607		yes	no	native	non-endemic	yes	Amazon|Cerrado|Atlantic Forest|Pantanal	non-endemic	ES and MG	not evaluated
Mosses	Dicranaceae	Leucoloma	Leucoloma cruegerianum	(Müll.Hal.) A.Jaeger	1	Splink	SP087500		yes	no	native	non-endemic	yes	Cerrado|Atlantic Forest	non-endemic	ES and MG	not evaluated
Mosses	Dicranaceae	Leucoloma	Leucoloma serrulatum	Brid.	1	Splink	SP087729		yes	no	native	non-endemic	yes	Atlantic Forest	endemic	ES and MG	not evaluated
Mosses	Dicranaceae	Microcampylopus	Microcampylopus curvisetus	(Hampe) Giese & J.-P.Frahm	1	Splink	HUCS42902		yes	no	native	non-endemic	yes	Amazon|Atlantic Forest	non-endemic	MG	not evaluated
Mosses	Dicranaceae	Pilopogon	Pilopogon guadalupensis	(Brid.) J.-P.Frahm	4	Splink	HUCS9204		no	no	native	non-endemic	yes	Atlantic Forest	endemic	ES and MG	not evaluated
Mosses	Ditrichaceae	Chrysoblastella	Chrysoblastella chilensis	(Mont.) Reimers	1	Reflora	NY01914155		yes	no	native	non-endemic	yes	Atlantic Forest	endemic	ES	EN	EN
Mosses	Ditrichaceae	Cladastomum	Cladastomum ulei	Müll. Hal.	1	NYBG	NY01914177		yes	no	native	endemic	yes	Atlantic Forest	endemic	ES and MG	not evaluated
Mosses	Fissidentaceae	Fissidens	Fissidens anguste-limbatus	Mitt.	1	Splink	HUCS42197		yes	no	native	non-endemic	yes	Amazon|Caatinga|Cerrado|Atlantic Forest|Pampa|Pantanal	non-endemic	MG	not evaluated
Mosses	Fissidentaceae	Fissidens	Fissidens asplenioides	Hedw.	7	Splink	HUCS42199		no	no	native	non-endemic	yes	Cerrado|Atlantic Forest	non-endemic	MG	not evaluated
Mosses	Fissidentaceae	Fissidens	Fissidens crispus	Mont.	3	Splink	SP087593		no	no	native	non-endemic	yes	Amazon|Caatinga|Cerrado|Atlantic Forest|Pampa|Pantanal	non-endemic	ES and MG	not evaluated
Mosses	Fissidentaceae	Fissidens	Fissidens curvatus	Hornsch.	1	Splink	SP087579		yes	no	native	non-endemic	yes	Atlantic Forest	endemic	ES and MG	not evaluated
Mosses	Fissidentaceae	Fissidens	Fissidens elegans	Brid.	2	Splink	SP087525		no	no	native	non-endemic	yes	Amazon|Caatinga|Cerrado|Atlantic Forest|Pampa|Pantanal	non-endemic	ES and MG	LC
Mosses	Fissidentaceae	Fissidens	Fissidens intromarginatus	(Hampe) Mitt.	1	SP	SP418729		yes		native	non-endemic	yes	Amazon|Caatinga|Cerrado|Atlantic Forest|Pantanal	non-endemic	ES and MG	not evaluated
Mosses	Fissidentaceae	Fissidens	Fissidens lagenarius	Mitt.	1	Splink	NY01913157		yes	no	native	non-endemic	yes	Amazon|Caatinga|Cerrado|Atlantic Forest|Pantanal	non-endemic	ES and MG	not evaluated
Mosses	Fissidentaceae	Fissidens	Fissidens oediloma	Müll. Hal. ex Broth.	1	Splink	SP087678		yes	no	native	non-endemic	yes	Atlantic Forest	endemic	ES and MG	not evaluated
Mosses	Fissidentaceae	Fissidens	Fissidens spurio-limbatus	Broth.	1	Splink	HUCS42198		yes	no	native	non-endemic	yes	Caatinga|Cerrado|Atlantic Forest|Pampa|Pantanal	non-endemic	ES and MG	not evaluated
Mosses	Fissidentaceae	Fissidens	Fissidens submarginatus	Bruch	1	Splink	HUCS42200		yes	no	native	non-endemic	yes	Amazon|Caatinga|Cerrado|Atlantic Forest|Pampa|Pantanal	non-endemic	ES and MG	not evaluated
Mosses	Fissidentaceae	Fissidens	Fissidens wallisii	Müll. Hal.	5	Splink	HUCS42196		no	no	native	non-endemic	yes	Atlantic Forest	endemic	ES and MG	not evaluated	VU
Mosses	Funariaceae	Entosthodon	Entosthodon bonplandii	(Hook.) Mitt.	4	Splink	NY01733131		no	no	native	non-endemic	yes	Cerrado|Atlantic Forest	non-endemic	ES and MG	not evaluated
Mosses	Funariaceae	Entosthodon	Entosthodon puiggarii	Geh. & Hampe	2	Splink	SP087659		no	no	native	endemic	yes	Atlantic Forest	endemic	no	not evaluated
Mosses	Funariaceae	Entosthodon	Entosthodon ramulosus	(Hampe) M.S.Dias & D.F.Peralta	4	Splink	SP087547		no	no	native	endemic				no	not evaluated
Mosses	Grimmiaceae	Grimmia	Grimmia longirostris	Hook.	1	Splink	SP-Bryophyta206173		yes	no	native	non-endemic	yes	Atlantic Forest	endemic	ES and MG	not evaluated	EN
Mosses	Grimmiaceae	Racomitrium	Racomitrium crispipilum	(Taylor) A.Jaeger	2	Splink	HUCS47629		no	no	native	non-endemic	yes	Atlantic Forest	endemic	ES	not evaluated
Mosses	Grimmiaceae	Racomitrium	Racomitrium subsecundum	(Hook. & Grev. ex Harv.) Mitt.	1	Splink	NY01028831		yes	no	native	non-endemic	yes	Atlantic Forest	endemic	ES and MG	not evaluated
Mosses	Grimmiaceae	Racomitrium	Racomitrium visnadiae	W.R.Buck	1	Reflora	MO406681		yes	no	native	endemic	yes	Atlantic Forest	endemic	MG	not evaluated
Mosses	Hedwigiaceae	Hedwigidium	Hedwigidium integrifolium	(P.Beauv.) Dixon	9	Splink	NY02121176		no	no	native	non-endemic	yes	Atlantic Forest	endemic	ES and MG	not evaluated
Mosses	Hylocomiaceae	Ctenidium	Ctenidium malacodes	Mitt.	1	Splink	SP087746		yes	no	native	non-endemic	yes	Cerrado|Atlantic Forest|Pantanal	non-endemic	MG	not evaluated
Mosses	Hypnaceae	Isopterygium	Isopterygium subbrevisetum	(Hampe) Broth.	1	Splink	NY00938095		yes	no	native	non-endemic	yes	Amazon|Atlantic Forest	non-endemic	MG	not evaluated
Mosses	Hypnaceae	Mittenothamnium	Mittenothamnium reduncum	(Mitt.) Ochyra	2	Splink	DUKE155411		yes	no	native	non-endemic	yes	Atlantic Forest	endemic	ES and MG	not evaluated
Mosses	Hypnaceae	Mittenothamnium	Mittenothamnium reptans	(Hedw.) Cardot	1	Jabot	RB01353572		yes	no	native	non-endemic	yes	Cerrado|Atlantic Forest|Pampa	non-endemic	ES and MG	not evaluated
Mosses	Hypopterygiaceae	Hypopterygium	Hypopterygium tamarisci	(Sw.) Brid. ex Müll.Hal.	2	Splink	UB196826		no	no	non-native	non-endemic	yes	Atlantic Forest	endemic	ES and MG	not evaluated
Mosses	Jamesoniellaceae	Syzygiella	Syzygiella rubricaulis	(Nees) Grolle	4	Jabot	RB01183186		no	no	native	non-endemic	yes	Cerrado|Atlantic Forest	non-endemic	MG	not evaluated
Mosses	Jungermanniaceae	Anastrophyllum	Anastrophyllum auritum	(Lehm.) Steph.	2	Jabot	RB00683502		no	no	native	non-endemic	yes	Atlantic Forest	endemic	MG	not evaluated
Mosses	Jungermanniaceae	Jungermannia	Jungermannia amoena	Lindenb. & Gottsche	1	Jabot	RB00580306		yes	no	native	non-endemic	yes	Amazon|Atlantic Forest	non-endemic	ES and MG	LC
Mosses	Lembophyllaceae	Orthostichella	Orthostichella pachygastrella	(Müll.Hal.) B.H.Allen & Magill	3	Splink	UB196920		no	no	non-native	non-endemic	yes	Atlantic Forest	endemic	ES and MG	not evaluated
Mosses	Lembophyllaceae	Orthostichella	Orthostichella versicolor	(Müll.Hal.) B.H.Allen & W.R.Buck	1	Splink	UB196841		yes	no	non-native	non-endemic	yes	Amazon|Atlantic Forest	non-endemic	ES and MG	not evaluated
Mosses	Lembophyllaceae	Pilotrichella	Pilotrichella flexilis	(Hedw.) Ångström	1	Jabot	RB01353532		yes	no	native	non-endemic	yes	Amazon|Cerrado|Atlantic Forest|Pantanal	non-endemic	ES and MG	not evaluated
Mosses	Leucobryaceae	Leucobryum	Leucobryum clavatum	Hampe	1	Splink	NY02043559		yes	no	native	endemic	yes	Cerrado|Atlantic Forest	non-endemic	MG	not evaluated
Mosses	Leucobryaceae	Leucobryum	Leucobryum crispum	Müll. Hal.	3	Splink	HUCS42859		no	no	native	non-endemic	yes	Amazon|Cerrado|Atlantic Forest	non-endemic	ES and MG	not evaluated
Mosses	Meteoriaceae	Meteorium	Meteorium deppei	(Hornsch. ex Müll. Hal.) Mitt.	1	Splink	SP087669		yes	no	native	non-endemic	yes	Cerrado|Atlantic Forest|Pantanal	non-endemic	ES and MG	not evaluated
Mosses	Meteoriaceae	Meteorium	Meteorium latifolium	(S.O. Lindberg) Broth.	1	Splink	UB196808		yes	no	native	endemic	yes	Atlantic Forest	endemic	no	not evaluated
Mosses	Meteoriaceae	Meteorium	Meteorium medium	(Ångstr.) Broth.	1	Splink	UB196810		yes	no	native	endemic	yes	Atlantic Forest	endemic	MG	not evaluated
Mosses	Meteoriaceae	Toloxis	Toloxis imponderosa	(Taylor) W.R. Buck	1	Splink	HUCS42882		yes	no	native	non-endemic	yes	Atlantic Forest	endemic	MG	not evaluated
Mosses	Meteoriaceae	Trachypus	Trachypus bicolor	Reinw. & Hornsch.	4	Splink	UB196773		no	no	non-native	non-endemic	yes	Atlantic Forest	endemic	no	not evaluated
Mosses	Mniaceae	Plagiomnium	Plagiomnium rhynchophorum	(Hook.) T.J.Kop.	1	Splink	HUCS42871		yes	no	native	non-endemic	yes	Amazon|Cerrado|Atlantic Forest	non-endemic	ES and MG	not evaluated
Mosses	Mniaceae	Pohlia	Pohlia elongata	Hedw.	1	Splink	SP087605		yes	no	native	non-endemic	yes	Atlantic Forest	endemic	ES	not evaluated
Mosses	Mniaceae	Schizymenium	Schizymenium campylocarpum	(Arn. & Hook.) Shaw	3	Splink	UB196900		no	no	native	non-endemic	yes	Atlantic Forest	endemic	ES	not evaluated	CR
Mosses	Neckeraceae	Porotrichum	Porotrichum filiferum	Mitt.	1	Splink	HUCS42861		yes	no	native	non-endemic	yes	Cerrado|Atlantic Forest	non-endemic	ES and MG	not evaluated
Mosses	Neckeraceae	Porotrichum	Porotrichum lancifrons	(Hampe) Mitt.	1	Splink	UB196837		yes	no	native	non-endemic	yes	Atlantic Forest	endemic	ES and MG	not evaluated
Mosses	Neckeraceae	Thamnobryum	Thamnobryum fasciculatum	(Hedw.) I.Sastre	1	Splink	UB196835		yes	no	native	non-endemic	yes	Atlantic Forest	endemic	ES and MG	not evaluated
Mosses	Orthotrichaceae	Macrocoma	Macrocoma tenuis	(Hook. & Grev.) Vitt	1	Splink	NY02085738		yes	no	native	non-endemic	yes	Cerrado|Atlantic Forest	non-endemic	MG	not evaluated
Mosses	Orthotrichaceae	Macromitrium	Macromitrium guatemalense	Müll. Hal.	1	Splink	MBM143647		yes	no	native	non-endemic	yes	Amazon|Cerrado|Atlantic Forest	non-endemic	MG	not evaluated
Mosses	Orthotrichaceae	Macromitrium	Macromitrium microstomum	(Hook. & Grev.) Schwägr.	1	Splink	MO90252871		yes	no	native	non-endemic	yes	Atlantic Forest	endemic	MG	not evaluated
Mosses	Orthotrichaceae	Macromitrium	Macromitrium punctatum	(Hook. & Grev.) Brid.	1	Splink	NY02119510		yes	no	native	non-endemic	yes	Amazon|Caatinga|Cerrado|Atlantic Forest	non-endemic	ES and MG	not evaluated
Mosses	Orthotrichaceae	Macromitrium	Macromitrium undatum	Müll. Hal.	1	Splink	MO90252870		yes	no	native	endemic	yes	Atlantic Forest	endemic	MG	not evaluated
Mosses	Orthotrichaceae	Schlotheimia	Schlotheimia pseudoaffinis	Müll. Hal.	5	Splink	NY00072899		no	no	native	endemic	yes	Atlantic Forest	endemic	MG	not evaluated
Mosses	Orthotrichaceae	Schlotheimia	Schlotheimia tecta	Hook. f. & Wilson	5	Splink	NY00072909		no	no	native	non-endemic	yes	Atlantic Forest	endemic	ES and MG	not evaluated
Mosses	Orthotrichaceae	Schlotheimia	Schlotheimia torquata	(Hedw.) Brid.	1	Splink	NY00072897		yes	no	native	non-endemic	yes	Amazon|Atlantic Forest	non-endemic	MG	not evaluated
Mosses	Orthotrichaceae	Zygodon	Zygodon reinwardtii	(Hornsch.) A.Braun	6	Splink	NY02120928		no	no	native	non-endemic	yes	Atlantic Forest	endemic	ES and MG	not evaluated
Mosses	Phyllogoniaceae	Phyllogonium	Phyllogonium fulgens	(Hedw.) Brid.	1	Splink	SP087690		yes	no	native	non-endemic	yes	Atlantic Forest	endemic	MG	not evaluated
Mosses	Phyllogoniaceae	Phyllogonium	Phyllogonium viride	Brid.	2	Splink	SP087511		no	no	native	non-endemic	yes	Atlantic Forest	endemic	ES and MG	not evaluated
Mosses	Pilotrichaceae	Brymela	Brymela fluminensis	(Hampe) W.R. Buck	1	Splink	NY02123095		yes	no	native	endemic	yes	Atlantic Forest	endemic	ES	not evaluated
Mosses	Pilotrichaceae	Lepidopilum	Lepidopilum scabrisetum	(Schwägr.) Steere	2	Splink	NY02125333		no	no	native	endemic	yes	Amazon|Cerrado|Atlantic Forest	non-endemic	MG	not evaluated
Mosses	Pilotrichaceae	Lepidopilum	Lepidopilum subsubulatum	Geh. & Hampe	1	Splink	SP087663		yes	no	native	non-endemic	yes	Atlantic Forest	endemic	MG	not evaluated
Mosses	Pilotrichaceae	Thamniopsis	Thamniopsis langsdorffii	(Hook.) W.R. Buck	1	Splink	HUCS42870		yes	no	native	non-endemic	yes	Atlantic Forest	endemic	ES and MG	not evaluated
Mosses	Pilotrichaceae	Trachyxiphium	Trachyxiphium guadalupense	(Brid.) W.R.Buck	1	Splink	SP087648		yes	no	native	non-endemic	yes	Atlantic Forest	endemic	ES and MG	not evaluated
Mosses	Pilotrichaceae	Trachyxiphium	Trachyxiphium saxicola	(R.S. Williams) Vaz-Imbassahy & Costa	1	Splink	HUCS42879		yes	no	native	non-endemic	yes	Cerrado|Atlantic Forest	non-endemic	MG	not evaluated
Mosses	Polytrichaceae	Atrichum	Atrichum androgynum	(Müll. Hal.) A. Jaeger	1	Splink	SP087741		yes	no	native	non-endemic	yes	Atlantic Forest	endemic	MG	not evaluated
Mosses	Polytrichaceae	Itatiella	Itatiella riedeliana	(Mont.) N.E. Bell & Hyvönen	1	Splink	SP087724		yes	no	native	endemic	yes	Atlantic Forest	endemic	ES	not evaluated
Mosses	Polytrichaceae	Itatiella	Itatiella ulei	(Broth. ex Müll. Hal.) G.L.Sm.	2	Jabot	RB00920273		no	no	native	endemic	yes	Atlantic Forest	endemic	ES and MG	NT	VU	VU
Mosses	Polytrichaceae	Pogonatum	Pogonatum campylocarpum	(Müll.Hal.) Mitt.	2	Splink	HUCS42865		no	no	native	non-endemic	yes	Atlantic Forest	endemic	MG	not evaluated
Mosses	Polytrichaceae	Pogonatum	Pogonatum pensilvanicum	(E.B.Bartram ex Hedw.) P.Beauv.	1	Splink	SP087569		yes	no	native	non-endemic	yes	Cerrado|Atlantic Forest	non-endemic	ES and MG	not evaluated
Mosses	Polytrichaceae	Polytrichadelphus	Polytrichadelphus pseudopolytrichum	(Raddi) G.L.Sm.	2	Splink	HUCS42826		no	no	native	non-endemic	yes	Atlantic Forest	endemic	ES and MG	not evaluated
Mosses	Polytrichaceae	Polytrichum	Polytrichum angustifolium	Mitt.	5	Splink	HUCS42832		no	no	native	endemic	yes	Atlantic Forest|Pampa	non-endemic	ES and MG	not evaluated
Mosses	Polytrichaceae	Polytrichum	Polytrichum commune	L. ex Hedw.	3	Splink	HUCS42829		no	no	native	non-endemic	yes	Amazon|Cerrado|Atlantic Forest	non-endemic	ES and MG	not evaluated
Mosses	Polytrichaceae	Polytrichum	Polytrichum juniperinum	Willd. ex Hedw.	2	Jabot	RB00684702		no	no	native	non-endemic	yes	Amazon|Cerrado|Atlantic Forest	non-endemic	ES and MG	not evaluated
Mosses	Pottiaceae	Leptodontium	Leptodontium filicola	Herzog	2	Splink	NY02047956		no	no	native	non-endemic	yes	Atlantic Forest	endemic	MG	not evaluated
Mosses	Pottiaceae	Leptodontium	Leptodontium stellatifolium	(Hampe) Broth.	4	Splink	HUCS42846		no	no	native	endemic	yes	Atlantic Forest	endemic	ES and MG	not evaluated
Mosses	Pottiaceae	Leptodontium	Leptodontium viticulosoides	(P. Beauv.) Wijk & Margad.	2	Splink	MBM143638		no	no	native	non-endemic	yes	Cerrado|Atlantic Forest	non-endemic	ES and MG	not evaluated
Mosses	Pottiaceae	Streptopogon	Streptopogon brasiliensis	Casado ex D.P. Costa	1	Splink	NY02331326		yes	no	native	endemic	yes	Atlantic Forest	endemic	MG	not evaluated
Mosses	Pottiaceae	Tortella	Tortella humilis	(Hedw.) Jenn.	2	Splink	UB196771		no	no	native	non-endemic	yes	Caatinga|Cerrado|Atlantic Forest|Pampa|Pantanal	non-endemic	ES and MG	not evaluated
Mosses	Pottiaceae	Trichostomum	Trichostomum tenuirostre	(Hook. & Taylor) Lindb.	1	Splink	MBM143654		yes	no	native	non-endemic	yes	Amazon|Caatinga|Cerrado|Atlantic Forest	non-endemic	MG	not evaluated
Mosses	Prionodontaceae	Prionodon	Prionodon densus	(Hedw.) Müll.Hal.	1	Jabot	RB01183193		yes	no	native	non-endemic	yes	Atlantic Forest|Pampa	non-endemic	ES and MG	not evaluated
Mosses	Pterobryaceae	Calyptothecium	Calyptothecium duplicatum	(Schwägr.) Broth.	2	Splink	UB196812		no	no	non-native	non-endemic	yes	Cerrado|Atlantic Forest	non-endemic	MG	not evaluated
Mosses	Pterobryaceae	Orthostichopsis	Orthostichopsis tortipilis	(Müll.Hal.) Broth.	1	Splink	SP087529		yes	no	non-native	non-endemic	yes	Amazon|Atlantic Forest	non-endemic	ES and MG	not evaluated
Mosses	Pterobryaceae	Pterobryon	Pterobryon densum	Hornsch.	2	Splink	HUCS42862		no	no	non-native	non-endemic	yes	Atlantic Forest	endemic	ES and MG	not evaluated
Mosses	Ptychomitriaceae	Ptychomitrium	Ptychomitrium sellowianum	(Müll.Hal.) A.Jaeger	1	Splink	MO90171355		yes	no	native	non-endemic	yes	Atlantic Forest|Pampa	non-endemic	ES and MG	not evaluated
Mosses	Rhabdoweisiaceae	Rhabdoweisia	Rhabdoweisia fugax	(Hedw.) Bruch & Schimp.	1	Splink	SP089713		yes	no	native	non-endemic	yes	Atlantic Forest	endemic	ES	not evaluated	EN
Mosses	Rhacocarpaceae	Rhacocarpus	Rhacocarpus inermis	(Müll.Hal.) Lindb.	10	Splink	UB196799		no	no	native	endemic	yes	Atlantic Forest	endemic	ES and MG	LC
Mosses	Rhacocarpaceae	Rhacocarpus	Rhacocarpus purpurascens	(Brid.) Müll. Hal.	1	Jabot	RB01353096		yes	no	native	non-endemic	yes	Atlantic Forest	endemic	ES and MG	not evaluated
Mosses	Rhizogoniaceae	Hymenodon	Hymenodon aeruginosus	(Hook.f. & Wilson) Müll.Hal.	1	Splink	SP087580		yes	no	native	non-endemic	yes	Atlantic Forest|Pampa	non-endemic	ES and MG	not evaluated	VU
Mosses	Rhizogoniaceae	Pyrrhobryum	Pyrrhobryum spiniforme	(Hedw.) Mitt.	4	Splink	MO90148948		no	no	native	non-endemic	yes	Amazon|Cerrado|Atlantic Forest|Pampa	non-endemic	ES and MG	not evaluated
Mosses	Sematophyllaceae	Aptychopsis	Aptychopsis estrellae	(Hornsch.) Ångström	1	Splink	NY00456654		yes	no	native	endemic				MG	not evaluated
Mosses	Sematophyllaceae	Aptychopsis	Aptychopsis pungifolia	(Hampe) Broth.	2	Splink	UB196918		no	no	native	non-endemic	yes	Atlantic Forest	endemic	MG	not evaluated
Mosses	Sematophyllaceae	Aptychopsis	Aptychopsis pyrrohphylla	(Müll.Hal.) Wijk & Margad.	4	Splink	UB196769		no	no	native	endemic	yes	Atlantic Forest	endemic	ES and MG	not evaluated
Mosses	Sematophyllaceae	Brittonodoxa	Brittonodoxa subpinnata	(Brid.) W.R. Buck, P.E.A.S.Câmara & Carv.-Silva	1	Splink	UB196899		yes	no	native	non-endemic				ES	not evaluated
Mosses	Sematophyllaceae	Sematophyllum	Sematophyllum leucostomum	(Hampe) W.R.Buck	2	Splink	UB196821		no	no	native	endemic	yes	Atlantic Forest	endemic	MG	not evaluated
Mosses	Sematophyllaceae	Sematophyllum	Sematophyllum subdepressum	(Hampe) Broth.	6	Splink	UB196844		no	no	native	endemic				no	not evaluated
Mosses	Sematophyllaceae	Sematophyllum	Sematophyllum subfulvum	(Broth.) Broth.	1	Splink	UB196766		yes	no	native	endemic	yes	Atlantic Forest	endemic	ES and MG	not evaluated
Mosses	Sematophyllaceae	Trichosteleum	Trichosteleum glaziovii	W.R.Buck	2	Splink	UB196811		no	no	native	endemic	yes	Atlantic Forest	endemic	MG	not evaluated
Mosses	Sematophyllaceae	Vitalia	Vitalia galipensis	(Müll. Hal.) P.E.A.S.Câmara, Carv.-Silva & W.R. Buck	10	Splink	UB196854		no	no	native	endemic					not evaluated
Mosses	Sematophyllaceae	Wijkia	Wijkia flagellifera	(Broth.) H.A.Crum	2	Splink	UB196817		no	no	native	non-endemic	yes	Atlantic Forest	endemic	ES and MG	not evaluated
Mosses	Sphagnaceae	Sphagnum	Sphagnum aciphyllum	Müll. Hal.	3	Splink	MICH533512		no	no	native	non-endemic	yes	Atlantic Forest|Pampa	non-endemic	ES and MG	not evaluated	VU
Mosses	Sphagnaceae	Sphagnum	Sphagnum exquisitum	H.A.Crum	1	Jabot	RB01183197		yes	no	native	endemic	yes	Atlantic Forest	endemic	ES and MG	not evaluated
Mosses	Sphagnaceae	Sphagnum	Sphagnum gracilescens	Müll. Hal.	1	Jabot	RB00661630		yes	no	native	endemic	yes	Cerrado|Atlantic Forest	non-endemic	ES and MG	not evaluated
Mosses	Sphagnaceae	Sphagnum	Sphagnum leoni	H.A.Crum	2	Jabot	RB01353075		no	no	native	endemic	yes	Atlantic Forest	endemic	MG	not evaluated
Mosses	Sphagnaceae	Sphagnum	Sphagnum palustre	L.	10	Splink	PACA117527		no	no	native	non-endemic	yes	Amazon|Cerrado|Atlantic Forest|Pampa|Pantanal	non-endemic	ES and MG	not evaluated
Mosses	Sphagnaceae	Sphagnum	Sphagnum pseudoramulinum	H.A.Crum	3	Jabot	RB01183195		no	no	native	endemic	yes	Atlantic Forest	endemic	ES and MG	not evaluated	EN
Mosses	Sphagnaceae	Sphagnum	Sphagnum recurvum	P.Beauv.	1	Jabot	RB01183196		yes	no	native	non-endemic	yes	Cerrado|Atlantic Forest	non-endemic	ES and MG	not evaluated
Mosses	Sphagnaceae	Sphagnum	Sphagnum subsecundum	Nees	6	Splink	SP087582		no	no	native	non-endemic	yes	Amazon|Cerrado|Atlantic Forest	non-endemic	ES and MG	not evaluated
Mosses	Thuidiaceae	Pelekium	Pelekium involvens	(Hedw.) A. Touw	1	Splink	UB196772		yes	no	native	non-endemic	yes	Amazon|Cerrado|Atlantic Forest|Pantanal	non-endemic	MG	not evaluated
Mosses	Thuidiaceae	Pelekium	Pelekium schistocalyx	(Müll.Hal.) A. Touw	1	Splink	UB196833		yes	no	native	non-endemic	yes	Amazon|Cerrado|Atlantic Forest|Pantanal	non-endemic	MG	not evaluated
Mosses	Thuidiaceae	Thuidium	Thuidium brasiliense	Mitt.	1	Splink	NY02163045		yes	no	native	non-endemic	yes	Atlantic Forest	endemic	MG	not evaluated
Mosses	Thuidiaceae	Thuidium	Thuidium pseudoprotensum	(Müll.Hal.) Mitt.	1	Splink	UB196798		yes	no	native	non-endemic	yes	Atlantic Forest	endemic	ES and MG	not evaluated
Mosses	Thuidiaceae	Thuidium	Thuidium tomentosum	Schimp.	1	Splink	SP087522		yes	no	native	non-endemic	yes	Amazon|Cerrado|Atlantic Forest|Pantanal	non-endemic	ES and MG	not evaluated
